# Supplementary material for: Signatures of selection in tilapia revealed by whole genome resequencing
Source: Sci Rep. 2015 Sep 16;5:14168. doi: 10.1038/srep14168 (PMC4570987; doi:10.1038/srep14168)
Supplement: Supplementary Table S2 [file srep14168-s2.xls]

## Sheet: Sheet2
Supplementary Table S2 Primers used in the validation of 96 SNPs detected by whole genome resequencing in tilapia
LG Position	POS	REF	ALT	Primer name	Forward primer	Primer name	Reverse primer	Ta	PCR prod size (bp)
LG1	364618	C	T	tlp-t3-a1f	TCTTGCTTTGGTGGGGTTGT	tlp-t3-a1r	ACGCAAAACGGTCTGCTTTC	60	446
LG1	3988956	A	G	tlp-t3-a2f	TTATGCAGTCGGAGTGGCAG	tlp-t3-a2r	GTCTTTGGTTCTGCTCGGGT	60	412
LG1	4686048	A	G	tlp-t3-a3f	CGACAGGGTCATGCAGTTCA	tlp-t3-a3r	TGGGTGGGGATTTTTCCAGG	60	467
LG1	5809100	C	T	tlp-t3-a4f	GCCATAAGCGCGTCAATCC	tlp-t3-a4r	TCTTTGGGAACTGGGAGGGA	60	477
LG1	9526034	G	A	tlp-t3-a5f	GTGCCGCTGGAATACAAACC	tlp-t3-a5r	AACCTTCCAAACCGCAGACA	60	375
LG1	10338170	G	A	tlp-t3-a6f	AGCTCCATGCAAACGCTAGT	tlp-t3-a6r	ACACCTGCTTCACAAAGGAGT	60	317
LG1	11112606	A	T	tlp-t3-a7f	ACAAGAGGAAGCCTGGAAACC	tlp-t3-a7r	CAGATGACTGCGCCAATGTG	60	488
LG1	11151870	A	G	tlp-t3-a8f	TGTAAACCACAGTGGAGCGT	tlp-t3-a8r	GCCACGTGATTGGCTGATTG	60	455
LG1	11446544	G	T	tlp-t3-a9f	CCTGTGCAACTGCTCTTAGC	tlp-t3-a9r	TGCATGTTCACCAGGAGCTT	60	470
LG1	14706794	G	C	tlp-t3-a10f	CTGTGGGTAGCGAGGATGAG	tlp-t3-a10r	TATGGCTGGCGTTGAGTGG	60	481
LG1	15037715	A	G	tlp-t3-a11f	GTCCACCGGTTTGACATCAC	tlp-t3-a11r	TGCAGTAGACTCCACACAGC	60	439
LG1	15087427	G	A	tlp-t3-a12f	TGCTTAGGCACCCAGTCAAC	tlp-t3-a12r	GTTGCCTACATGCCAGGGT	60	427
LG1	15093502	C	G	tlp-t3-b1f	CAGCACCATCCTCTACCCAC	tlp-t3-b1r	ACAAGTGGGCAAGTGTGTCA	60	402
LG1	15162923	G	T	tlp-t3-b2f	AATGCCTCGTTGATGCCAGA	tlp-t3-b2r	TCTGCCTTTCCACCACATCG	60	426
LG1	15834305	G	A	tlp-t3-b3f	ACTCTGGTTGCACAACTGC	tlp-t3-b3r	ACATCACAGGCCATGTATCAGA	60	497
LG1	15848357	A	C	tlp-t3-b4f	GCTGTCACATTCAGTTCCACT	tlp-t3-b4r	ACTCTGTGGACATTCCTGCTC	60	500
LG1	16204025	A	G	tlp-t3-b5f	GGGGATTGACTCGCTTTTGC	tlp-t3-b5r	AACTGCCTCTTTTGGCCTCA	60	436
LG1	16406995	T	C	tlp-t3-b6f	CCACTGCTCTAAGATGGGCA	tlp-t3-b6r	TCTGTTCGAAGCCTTGGTCG	60	483
LG1	17458133	G	A	tlp-t3-b7f	GGCTCCAGTCCTTACTCTGC	tlp-t3-b7r	GTGGGGCAGTACCTGTCATC	60	492
LG1	18918287	G	T	tlp-t3-b8f	CGATCTCAAAGGCATGCACC	tlp-t3-b8r	AGTGGCCAGGAATGCAACAT	60	441
LG1	19172119	C	T	tlp-t3-b9f	GCATACGGGCACAAAAGAGC	tlp-t3-b9r	TTTCTTCCTCGGTCACCCAC	60	490
LG1	20791727	G	A	tlp-t3-b10f	TGTGACCAGAAAGGTGATGTGT	tlp-t3-b10r	GCTTTGTCTGTTTTGTGCTGC	60	497
LG1	20994757	G	C	tlp-t3-b11f	TCTCTCCCCAGATCCCTTGG	tlp-t3-b11r	GGCTCTGACCTAAAGCAGCA	60	368
LG1	21447516	C	G	tlp-t3-b12f	TAATTGCCCCACTCTCCACC	tlp-t3-b12r	CTGCTTGCCAAAAACAGCCA	60	427
LG1	22216743	G	C	tlp-t3-c1f	TCACGCAGTTAAACACTGCAC	tlp-t3-c1r	AGCACATGTCCTGCTTTGA	59	447
LG1	22434738	C	G	tlp-t3-c2f	TGTTGACGTGACTATGCACCA	tlp-t3-c2r	TTCCCTGTGGTTTCCAGCAC	60	490
LG1	22601647	A	C	tlp-t3-c3f	TGCACTGGTCAGTGAATGCT	tlp-t3-c3r	TCGCACAGCAGAAATGAGGA	60	484
LG1	22934370	G	A	tlp-t3-c4f	ACTTACCCAGAGCACTGATCG	tlp-t3-c4r	GTGCAGAGGTCCACATGTCA	60	467
LG1	23641144	C	T	tlp-t3-c5f	GTCAGCTGATGATGGCTGGT	tlp-t3-c5r	GATGGTCGCCATTAGCAACG	60	477
LG1	27025246	G	A	tlp-t3-c6f	GGCACTGGAAGCATCAGTTTG	tlp-t3-c6r	TGGAAACCTTGAAAGGGCAGA	60	492
LG1	31025571	G	C	tlp-t3-c7f	GCGTTCATGCCTTCATGCTC	tlp-t3-c7r	ACCCAGCACATCAGCTCTTC	60	442
LG10	283543	T	C	tlp-t3-c8f	CAGCAACCAGGGCTTAGGAG	tlp-t3-c8r	CCCTTTGTCCCTCTGTAGCC	60	455
LG10	13374750	A	G	tlp-t3-c9f	TGTGAAACAAGCAACAGGTGTG	tlp-t3-c9r	CCAAGTGGTGACAGTTGTGC	60	390
LG10	13820646	G	A	tlp-t3-c10f	AGCACACCAATCACTCACACT	tlp-t3-c10r	CAGAGCCTGCTGAGTAGCTG	60	416
LG10	14603670	T	C	tlp-t3-c11f	TGTGTCACCTTTAGCAGCAGA	tlp-t3-c11r	TTGGACAGGGCTGCATACTG	60	437
LG10	15305675	C	T	tlp-t3-c12f	AAGTTTGAAACCCGGCAACG	tlp-t3-c12r	TTTGAGTGGCTCCGTAGTGC	60	351
LG10	15665617	C	G	tlp-t3-d1f	ACAGTGGACACCTTTGTACCAT	tlp-t3-d1r	ACCCGCTAAAGCACCAATGA	60	500
LG10	15719392	G	A	tlp-t3-d2f	TTCCGTGTGTTCTTCCTGCT	tlp-t3-d2r	GTCCCAAGGTGCTCACAGTT	60	446
LG10	16034756	C	T	tlp-t3-d3f	CCGTGGTCTGAAATCAGCAG	tlp-t3-d3r	TTGCTGCTAAAGGTGGCAGT	59	474
LG10	16499065	T	C	tlp-t3-d4f	AGCAGGGGACATGAAACCAG	tlp-t3-d4r	TCCATCAGTCTCACTTTGTGGT	60	479
LG11	3325190	T	A	tlp-t3-d5f	AAGTGCAGATTGGCACATCA	tlp-t3-d5r	GTGATCCCCACCTCACGAAG	60	469
LG11	4674354	G	T	tlp-t3-d6f	AGATGTCTGGACCGGTTTGC	tlp-t3-d6r	GGTAGCCCAGGTGATGATCC	60	475
LG11	9926792	C	T	tlp-t3-d7f	AACAGGGAGAGCAACGACTG	tlp-t3-d7r	TGTTCCTCTGCATCTCAGCG	60	423
LG11	10970826	T	C	tlp-t3-d8f	GCAGAGGGGTGAAGTGACAG	tlp-t3-d8r	TGGGATTTTACTTCCTGTAGTTCCT	60	370
LG11	11850106	C	T	tlp-t3-d9f	TCAGTTTCAGTGGTCTCGTCC	tlp-t3-d9r	CCCCCATCAAAGCTGTTTGC	60	380
LG11	12726856	A	G	tlp-t3-d10f	TCAGAGGAGACTCGGTGTGG	tlp-t3-d10r	AGCCTTGCAGTCCTTTCACC	60	498
LG11	18142961	C	A	tlp-t3-d11f	AACGACGCAACCACGAAATG	tlp-t3-d11r	CTAGGAAAGCAGCGGGAGAG	60	474
LG11	21574227	A	G	tlp-t3-d12f	ACCCTAACCACAAGCACAGC	tlp-t3-d12r	CCAGACTGGCACCAACTTCA	60	429
LG11	25558298	A	G	tlp-t3-e1f	GGGGGTGAAGACAGCAGAAG	tlp-t3-e1r	TGCAACCATGCGTGAAAAGG	60	475
LG11	26313211	G	T	tlp-t3-e2f	GTCCCTCATGGTGTCCTGTG	tlp-t3-e2r	ACACTGCACCACTCCATCTG	60	432
LG11	27537745	G	A	tlp-t3-e3f	ACTTGCTGATGCAGACAGTGA	tlp-t3-e3r	GCCGTTAAAGCGTCTAAGTTCC	60	484
LG11	27570143	A	T	tlp-t3-e4f	CAGCCAACAATCAGCAAGGG	tlp-t3-e4r	CCCCACATCAATTCTGGCCT	60	421
LG11	31012937	A	G	tlp-t3-e5f	TTCTGGCCCAGTTCTGGTTG	tlp-t3-e5r	TGCGGGGGTTATTCTCTGAC	60	370
LG11	31156478	C	T	tlp-t3-e6f	TAGCCAGTGTCGCTTTCCTT	tlp-t3-e6r	GGAGCAGTTCACCTTCCACT	60	498
LG11	32452645	C	T	tlp-t3-e7f	TCAGACCTGTGCTGCTCTTG	tlp-t3-e7r	CAGGCTGTGTCTGCTAGGTC	60	415
LG12	1759309	T	C	tlp-t3-e8f	TGAGTGTTCAAGGCCAACAGT	tlp-t3-e8r	CCAGCTTCTTGTGCAAGTTTGT	60	489
LG12	2976507	G	A	tlp-t3-e9f	TGGCATAGGTAGAGTGCCTTG	tlp-t3-e9r	TGGTGGTGGTGAAGATGGTG	60	424
LG12	3960434	G	T	tlp-t3-e10f	GGCTGTGTCTTGGACTCCTG	tlp-t3-e10r	CAGCTGCCACCTACAAAGTG	60	427
LG12	4609556	A	G	tlp-t3-e11f	CTGGTTAGCGGCAGCTTAGT	tlp-t3-e11r	GCTGCGAAGGTGAAGGATCT	60	477
LG12	7152355	G	A	tlp-t3-e12f	AGCCAAACCATGGAAACCAC	tlp-t3-e12r	CTGCTGAAGATACAGGCGACA	60	435
LG12	7785615	T	A	tlp-t3-f1f	CCAACATGTGGTGAGGGTGA	tlp-t3-r1r	CCACTGGCTGAGACTCTAGG	60	389
LG12	10434971	A	G	tlp-t3-f2f	GTGCACACAACAGTGGTTCC	tlp-t3-r2r	GAGGTGTCTTCAGTCCCTGG	60	495
LG12	11951421	C	G	tlp-t3-f3f	AGAGGTCAGACACTCGTGGT	tlp-t3-r3r	GTCCACGGGCAACTGATGTA	60	433
LG12	14266910	G	C	tlp-t3-f4f	GCTGACTTGCTTTTGGAGGT	tlp-t3-r4r	TGGCGACTGTTTTTCTGTGC	59	471
LG12	17513750	C	T	tlp-t3-f5f	GAATGCTGCATGCTGACCAC	tlp-t3-r5r	TGCCAGCACAGTCAAGTTCA	60	454
LG12	17997493	G	C	tlp-t3-f6f	TCACAGGCCATGTTTGAGGT	tlp-t3-r6r	ATGGTGGACAGAGTCCATGC	60	498
LG12	18590914	C	T	tlp-t3-f7f	ACAACCTGCGCTAATTCATGC	tlp-t3-r7r	ACCAGTGACCCACAACAGTG	60	479
LG12	19299218	G	A	tlp-t3-f8f	ACTGGGAAAGAGCAGCATCC	tlp-t3-r8r	TGCAGCCCAGTCAACCATAG	60	473
LG12	21853628	T	C	tlp-t3-f9f	GCCGCCTGGTAGGTAGTAAC	tlp-t3-r9r	TGGGCAGACAAAACAAAGGC	60	435
LG12	23144543	A	G	tlp-t3-f10f	GAGGCAGATGACTAATGCCCA	tlp-t3-r10r	GTGACGTCATGCTGTTGCTG	60	495
LG12	23581021	A	G	tlp-t3-f11f	GCCCAGCTCACAACCATCA	tlp-t3-r11r	TCAGAGGAGCAGTGCTAGGT	60	453
LG12	27729607	T	C	tlp-t3-f12f	GCCCGCTAAGTCTGTTGTGA	tlp-t3-r12r	AGGGAGAATTCCAAGCACCA	60	418
LG12	27987813	T	C	tlp-t3-g1f	TCTGGCGACATGATGTTGGG	tlp-t3-g1r	ACGGCATTGTTTCCCAAACG	60	497
LG12	29498189	G	A	tlp-t3-g2f	GGGGACCCCTTTCTCATTCG	tlp-t3-g2r	TTGGCATCGGTCATGGTTGA	60	489
LG12	31688851	T	C	tlp-t3-g3f	TGGTGAATGAGCCTTGCAGT	tlp-t3-g3r	GTTTATGCCGGTGCTTCCAC	60	450
LG12	32334588	G	A	tlp-t3-g4f	AAACAGGATGACTGCACCGT	tlp-t3-g4r	ACCTGTAGGAGACTGGTCTGA	60	485
LG12	33922841	A	G	tlp-t3-g5f	TGTCATCAACCTGTGGGAGC	tlp-t3-g5r	TGTGTGTCAGTTTGGGGAGT	60	453
LG12	33938149	T	A	tlp-t3-g6f	TGAAGAGGCTGCTGGGAAAG	tlp-t3-g6r	TGCAGCCGAGTTAGAACAGG	60	498
LG13	568928	C	G	tlp-t3-g7f	ATGGATGGACGGTTCTGGAC	tlp-t3-g7r	CAGTAACGAACGCTGCACTG	60	358
LG13	654922	G	A	tlp-t3-g8f	TGGTTCTGTTCACCTGTGCT	tlp-t3-g8r	TGTCAGAAGGAGGGGGAGAC	60	404
LG13	680540	C	T	tlp-t3-g9f	AAAGCGGACAGAGGTTGGTC	tlp-t3-g9r	TGAAATGGGTTCCAGCCACA	60	433
LG13	1262382	A	G	tlp-t3-g10f	AGCGGTCCGTGTTACATCAA	tlp-t3-g10r	TGGCCTTTGCTTTTGCACAT	60	303
LG13	1726922	C	T	tlp-t3-g11f	TGCCTGGATTTCTGCACACT	tlp-t3-g11r	GAAAACCTGGCACCACGATG	60	493
LG13	2007030	A	G	tlp-t3-g12f	TTTCGAGCCTGGATGCATGT	tlp-t3-g12r	AAGAAAGCGTGCTCTCCCAC	60	497
LG13	5476094	A	G	tlp-t3-h1f	ACGCTCAGACACCAGAACAG	tlp-t3-h1r	TGCTGTCACAAGTACGCCTT	60	414
LG13	7088571	C	A	tlp-t3-h2f	CCGTTTACGCTCAGCCATTG	tlp-t3-h2r	AGATACTCTGGGACAAGCCAA	60	495
LG13	7274066	A	G	tlp-t3-h3f	CCAGCCAAGCTCAATTCGTC	tlp-t3-h3r	TGTACCACATTACCAAAAGTATCTG	60	392
LG13	11535887	C	T	tlp-t3-h4f	GCCTGAGCAAACAGTTGCAT	tlp-t3-h4r	GCACTGGTTTAGAAGCTGCC	60	459
LG13	12012773	G	C	tlp-t3-h5f	TTCAGGTCAGAGCCCATCCT	tlp-t3-h5r	TGGACCCAAACACTCAGAGC	60	462
LG13	12173883	C	T	tlp-t3-h6f	AGAGGTTTCACTGCTGAGACG	tlp-t3-h6r	ACACGGGTTGCAAAATCCTG	60	470
LG13	13077815	G	A	tlp-t3-h7f	TGGATACAGTGCCTTGCACA	tlp-t3-h7r	CCGTGTCTCTATAGTGCCTGC	60	469
LG13	13139727	G	A	tlp-t3-h8f	CTACGTTTTCGAACGGTGCC	tlp-t3-h8r	CAACTGCACGCAGCTAATCG	60	364
LG13	13529135	A	G	tlp-t3-h9f	GGCAAATTTTCACCACGCCA	tlp-t3-h9r	TGACAGGTTGGAAGTGCCAG	60	479
LG13	15099152	C	T	tlp-t3-h10f	TGCGTTTTCAGAGGCACAGA	tlp-t3-h10r	GGTGATTCCTGAGGCTGGTC	60	393
LG13	17156318	G	A	tlp-t3-h11f	CCAGCATGGACTTGGAACAGT	tlp-t3-h11r	TCCTCCACACTCCTCCTCTG	60	440
LG13	18008116	C	T	tlp-t3-h12f	CTTTGGTCCATCAGGCAGGA	tlp-t3-h12r	ATCTGGGAAATGAGACCAGC	60	368
LG: Linkage grooup, Pos: position of the SNP in the reference Nile tilapia genome; REF: Nucleotide in the reference Nile tilapia genome;
ALT: alternative nucleotide at SNP; Ta: anneaning temperature in OC
