# Supplementary material for: Signatures of selection in tilapia revealed by whole genome resequencing
Source: Sci Rep. 2015 Sep 16;5:14168. doi: 10.1038/srep14168 (PMC4570987; doi:10.1038/srep14168)
Supplement: Supplementary Table S3 [file srep14168-s3.xls]

## Sheet: pop2
Signatures of selection in tilapia revealed by whole genome resequencing
Junhong Xia, Zhiyi Bai Zining Meng, Yong Zhang, Le Wang, Feng Liu, Wu Jing, Zi Yi Wan, Jiale Li, Haoran Lin & Gen Hua Yue
Supplementary Table S3. Annotation for these SNPs with significant iHS values in the Mzb-F2 tilapia population
# Chromosome	Position	Reference	Change	iHS	P value	Trancript_ID	Gene name	Gene information	Gene symbol	Exon_ID	Exon_Rank	Location	old_AA/new_AA	Old_codon/New_codon	Codon_Num(CDS)	Codon_Degeneracy
LG10	3296872	G	A	2.59394	2.02282	19753912	XM_003458979.1	PREDICTED: Oreochromis niloticus UV radiation resistance associated gene (UVRAG) mRNA	UVRAG			INTRON
LG11	6140292	T	G	2.07528	1.42067	19651639	XM_003454437.1	PREDICTED: Oreochromis niloticus dual 3',5'-cyclic-AMP and -GMP phosphodiesterase 11A-like (LOC100707391) mRNA				INTRON
LG11	11139874	G	A	2.61493	2.04941	19404858	XM_003443712.1	PREDICTED: Oreochromis niloticus iroquois-class homeodomain protein irx-2-like (LOC100699916) mRNA	IRX2			INTRON
									IRXA2
LG11	12939666	G	A	2.32017	1.69182	19403946	XM_003443669.1	PREDICTED: Oreochromis niloticus F-box only protein 32-like transcript variant 1 (LOC100711101) mRNA	FBXO32			INTRON
LG11	12939666	G	A	2.32017	1.69182	19404147	XM_003443671.1	PREDICTED: Oreochromis niloticus F-box only protein 32-like transcript variant 3 (LOC100711101) mRNA				INTRON
LG11	12939666	G	A	2.32017	1.69182	19404167	XM_003443670.1	PREDICTED: Oreochromis niloticus F-box only protein 32-like transcript variant 2 (LOC100711101) mRNA				INTRON
LG11	13519128	G	A	2.62879	2.06707							INTERGENIC
LG11	13855347	A	G	2.15652	1.50804	19404682	XM_003443691.1	PREDICTED: Oreochromis niloticus 39S ribosomal protein L32 mitochondrial-like (LOC100693862) mRNA	MRPL32			UPSTREAM: 4294 bases
LG11	13855347	A	G	2.15652	1.50804	19404578	XM_003443692.1	PREDICTED: Oreochromis niloticus proteasome subunit alpha type-2-like (LOC100694136) mRNA	PSMA2			INTRON
LG11	13855347	A	G	2.15652	1.50804	19403449	XM_003443631.1	PREDICTED: Oreochromis niloticus ATPase family AAA domain containing 2 (ATAD2) mRNA	ATAD2			UPSTREAM: 2050 bases
LG11	18708660	T	C	2.49488	1.89963	19564519	XM_003450672.1	PREDICTED: Oreochromis niloticus splicing factor U2AF 65 kDa subunit-like transcript variant 2 (LOC100692190) mRNA	U2AF2			UPSTREAM: 1052 bases
LG11	18708660	T	C	2.49488	1.89963	19564587	XM_003450671.1	PREDICTED: Oreochromis niloticus splicing factor U2AF 65 kDa subunit-like transcript variant 1 (LOC100692190) mRNA				UPSTREAM: 1052 bases
LG11	18708660	T	C	2.49488	1.89963	19564841	XM_003450673.1	PREDICTED: Oreochromis niloticus splicing factor U2AF 65 kDa subunit-like transcript variant 3 (LOC100692190) mRNA				UPSTREAM: 1052 bases
LG11	18708660	T	C	2.49488	1.89963	19564668	XM_003450674.1	PREDICTED: Oreochromis niloticus coiled-coil domain-containing protein 106-like (LOC100692818) mRNA	CCDC106			DOWNSTREAM: 2415 bases
LG11	18708660	T	C	2.49488	1.89963							INTERGENIC
LG11	23896086	G	A	2.78143	2.26664	19697386	XM_003456416.1	PREDICTED: Oreochromis niloticus myocyte-specific enhancer factor 2D homolog (LOC100712583) mRNA	mef2d			UPSTREAM: 3470 bases
LG11	23896086	G	A	2.78143	2.26664							INTERGENIC
LG11	25814089	C	T	2.22317	1.58163							INTERGENIC
LG11	25814428	C	T	2.22811	1.58715							INTERGENIC
LG11	25815747	G	A	2.00675	1.34895							INTERGENIC
LG1	12358699	C	T	2.62443	2.06151							INTERGENIC
LG1	12358699	C	T	2.62443	2.06151	19373085	XM_003442362.1	PREDICTED: Oreochromis niloticus cysteine-rich secretory protein LCCL domain-containing 2-like (LOC100690449) mRNA	CRISPLD2			UPSTREAM: 3751 bases
LG12	3309764	G	C	2.72585	2.1929							INTERGENIC
LG12	3309764	G	C	2.72585	2.1929	19518063	XM_003448575.1	PREDICTED: Oreochromis niloticus lysyl oxidase homolog 2-like (LOC100706392) mRNA	LOXL2			UPSTREAM: 2382 bases
LG12	8199711	A	C	2.00767	1.34991							INTERGENIC
LG12	9397008	T	C	2.76329	2.24244							INTERGENIC
LG12	15971267	G	A	2.52791	1.94028							INTERGENIC
LG12	15971267	G	A	2.52791	1.94028	19586787	XM_003451643.1	PREDICTED: Oreochromis niloticus WSC domain-containing protein 2-like (LOC100706763) mRNA	WSCD2			DOWNSTREAM: 221 bases
LG12	21755285	G	A	-2.01645	1.35899	19459782	XM_003446096.1	PREDICTED: Oreochromis niloticus gamma-glutamyl hydrolase-like (LOC100710498) mRNA	GGH	19459786	4	SYNONYMOUS_CODING	N/N	aaC/aaT	94	2
LG12	21755285	G	A	-2.01645	1.35899	19460191	XM_003446097.1	PREDICTED: Oreochromis niloticus nicotinamide riboside kinase 1-like (LOC100710766) mRNA	NMRK1			DOWNSTREAM: 3520 bases
LG12	25539175	C	T	2.05352	1.3977	19671336	XM_003455272.1	PREDICTED: Oreochromis niloticus endoplasmic reticulum aminopeptidase 1 (ERAP1) mRNA	ERAP1			INTRON
LG12	29376037	G	A	-2.2666	1.63052							INTERGENIC
LG12	31197375	C	T	2.01802	1.36062							INTERGENIC
LG13	73022	G	A	-2.11396	1.46195							INTERGENIC
LG13	73022	G	A	-2.11396	1.46195	19276833	XM_003438317.1	PREDICTED: Oreochromis niloticus myelin and lymphocyte protein-like (LOC100708039) mRNA	MAL			DOWNSTREAM: 383 bases
LG13	899326	G	A	-2.19734	1.5529							INTERGENIC
LG13	1045853	G	A	-2.4751	1.8755	19277122	XM_003438327.1	PREDICTED: Oreochromis niloticus Meis homeobox 1 (MEIS1) mRNA	MEIS1			INTRON
LG13	1353017	G	A	2.4344	1.82633	19274921	XM_003438234.1	PREDICTED: Oreochromis niloticus ABC transporter G family member 20-like (LOC100709572) mRNA	ABCG20			INTRON
LG13	1924356	A	G	-2.04741	1.39129							INTERGENIC
LG13	1924356	A	G	-2.04741	1.39129	19275692	XM_003438237.1	PREDICTED: Oreochromis niloticus contactin-associated protein-like 4-like (LOC100710372) mRNA	CNTNAP4			DOWNSTREAM: 998 bases
LG13	2084071	T	C	-2.20692	1.56353							INTERGENIC
LG13	2084071	T	C	-2.20692	1.56353	19274797	XM_003438238.1	PREDICTED: Oreochromis niloticus WAS /WASL-interacting protein family member 1-like (LOC100710638) mRNA	WIPF1			UPSTREAM: 3739 bases
LG13	2354375	T	C	-2.11315	1.46108							INTERGENIC
LG13	2365768	C	T	-2.2299	1.58915							INTERGENIC
LG13	2540216	C	T	-2.22353	1.58203							INTERGENIC
LG13	2774670	A	T	-3.15349	2.79228							INTERGENIC
LG13	3019741	C	T	2.37524	1.75603							INTERGENIC
LG13	3099276	T	C	-2.11934	1.46773							INTERGENIC
LG13	3845919	C	T	-2.04558	1.38937	19277516	XM_003438347.1	PREDICTED: Oreochromis niloticus nck-associated protein 1-like transcript variant 2 (LOC100692943) mRNA	NCKAP1			INTRON
LG13	3845919	C	T	-2.04558	1.38937	19277668	XM_003438346.1	PREDICTED: Oreochromis niloticus nck-associated protein 1-like transcript variant 1 (LOC100692943) mRNA				INTRON
LG13	3845919	C	T	-2.04558	1.38937	19275274	XM_003438251.1	PREDICTED: Oreochromis niloticus dual specificity protein phosphatase 19-like (LOC100691233) mRNA	DUSP19			UPSTREAM: 2666 bases
LG13	3971080	G	T	-2.11664	1.46483							INTERGENIC
LG13	3971080	G	T	-2.11664	1.46483	19275815	XM_003438253.1	PREDICTED: Oreochromis niloticus endothelial PAS domain protein 1 (EPAS1) mRNA	EPAS1			DOWNSTREAM: 1357 bases
LG13	5708068	T	G	-2.32071	1.69245	19680922	XM_003455677.1	PREDICTED: Oreochromis niloticus hypothetical protein LOC100708829 (LOC100708829) mRNA				INTRON
LG13	16686316	C	T	-2.45249	1.84811							INTERGENIC
LG13	16686316	C	T	-2.45249	1.84811	19339609	XM_003441001.1	PREDICTED: Oreochromis niloticus potassium channel subfamily K member 1-like (LOC100709856) mRNA	Kcnk1			DOWNSTREAM: 1249 bases
LG13	17389057	T	C	2.24782	1.60928	19342794	XM_003441132.1	PREDICTED: Oreochromis niloticus KH domain-containing RNA-binding signal transduction-associated protein 2-like (LOC100699004) mRNA	KHDRBS2			INTRON
LG14	2149627	G	A	2.71454	2.17804							INTERGENIC
LG14	2149627	G	A	2.71454	2.17804	19723855	XM_003457609.1	PREDICTED: Oreochromis niloticus succinate dehydrogenase [ubiquinone] cytochrome b small subunit B mitochondrial-like (LOC100698799) mRNA	SDHD			DOWNSTREAM: 31 bases
LG14	5486065	G	A	-2.1283	1.4774	19535276	XM_003449301.1	PREDICTED: Oreochromis niloticus limbic system-associated membrane protein-like (LOC100700655) mRNA	Lsamp			INTRON
LG14	5571778	T	G	-2.17944	1.53314							INTERGENIC
LG14	5651348	T	C	-2.12982	1.47904							INTERGENIC
LG14	7181642	C	T	-2.49308	1.89742							INTERGENIC
LG14	19092268	A	T	2.47948	1.88083	19661678	XM_003454840.1	PREDICTED: Oreochromis niloticus protein jagged-1b-like (LOC100705453) mRNA	Jag1			INTRON
LG14	22727135	A	G	-2.19261	1.54767							INTERGENIC
LG14	23385381	C	G	-2.53662	1.95106							INTERGENIC
LG14	30792460	G	A	-2.48569	1.8884							INTERGENIC
LG14	30792460	G	A	-2.48569	1.8884	19526935	XM_003448984.1	PREDICTED: Oreochromis niloticus CAP-Gly domain-containing linker protein 3-like (LOC100705866) mRNA	CLIP2			DOWNSTREAM: 1198 bases
LG14	32065624	G	A	-2.62409	2.06107	19696131	XM_003456376.1	PREDICTED: Oreochromis niloticus RNA-binding protein Nova-1-like transcript variant 1 (LOC100701682) mRNA	NOVA1			INTRON
LG14	32065624	G	A	-2.62409	2.06107	19696163	XM_003456377.1	PREDICTED: Oreochromis niloticus RNA-binding protein Nova-1-like transcript variant 2 (LOC100701682) mRNA				INTRON
LG14	32365822	C	G	-2.49087	1.89473	19696119	XM_003456380.1	PREDICTED: Oreochromis niloticus flavin reductase-like (LOC100702669) mRNA	BLVRB			INTRON
LG14	32506771	C	G	-2.49087	1.89473	19697102	XM_003456393.1	PREDICTED: Oreochromis niloticus MAP /microtubule affinity-regulating kinase 4-like (LOC100706424) mRNA	MARK4			INTRON
LG14	33242659	C	A	-2.38536	1.76795	19728058	XM_003457814.1	PREDICTED: Oreochromis niloticus probable signal peptidase complex subunit 2-like (LOC100689805) mRNA	spcs2			INTRON
LG15	17984106	G	A	3.61172	3.51687							INTERGENIC
LG15	26555609	C	T	3.16446	2.80863							INTERGENIC
LG15	26558038	G	A	2.35634	1.73386							INTERGENIC
LG15	26558197	T	C	2.01395	1.3564							INTERGENIC
LG16_21	7853517	T	C	2.33674	1.71103	19700767	XM_003456592.1	PREDICTED: Oreochromis niloticus olfactory receptor 13C2-like (LOC100692752) mRNA	OR13C2			DOWNSTREAM: 4402 bases
LG16_21	7853517	T	C	2.33674	1.71103	19700548	XM_003456591.1	PREDICTED: Oreochromis niloticus olfactory receptor 11A1-like (LOC100692484) mRNA	OR11A1	19700549	1	NON_SYNONYMOUS_CODING	I/V	Atc/Gtc	139	1
LG16_21	15637873	G	C	2.00922	1.3515	19488048	XM_003447303.1	PREDICTED: Oreochromis niloticus protein lunapark-A-like (LOC100698672) mRNA	lnpa	19488061	13	UTR_3_PRIME: 206 bases from CDS
LG16_21	23580419	G	A	2.24837	1.6099	19594414	XM_003451903.1	PREDICTED: Oreochromis niloticus inactive dipeptidyl peptidase 10-like (LOC100710072) mRNA	DPP10			INTRON
LG16_21	24806757	A	G	2.27774	1.64317							INTERGENIC
LG16_21	29259916	A	G	2.33654	1.71079							INTERGENIC
LG17	3415102	G	C	-2.19478	1.55007							INTERGENIC
LG17	13198020	T	C	-3.01911	2.596	19524799	XM_003448783.1	PREDICTED: Oreochromis niloticus NACHT LRR and PYD domains-containing protein 12-like (LOC100694341) mRNA	NLRP12	19524800	1	SYNONYMOUS_CODING	N/N	aaT/aaC	34	2
LG17	13198020	T	C	-3.01911	2.596	19756893	XM_003458644.1	PREDICTED: Oreochromis niloticus protein NLRC3-like (LOC100704572) mRNA	NLRC3			DOWNSTREAM: 3122 bases
LG17	29025049	G	A	-2.01252	1.35492							INTERGENIC
LG17	31704078	C	T	-3.50483	3.34017							INTERGENIC
LG18	3777553	T	A	2.60056	2.03118	19721443	XM_003457454.1	PREDICTED: Oreochromis niloticus hypothetical protein LOC100700781 (LOC100700781) mRNA		19721444	1	NON_SYNONYMOUS_CODING	Q/L	cAg/cTg	52	1
LG18	7329217	G	A	2.62642	2.06405	19270423	XM_003437983.1	PREDICTED: Oreochromis niloticus receptor-type tyrosine-protein phosphatase S-like (LOC100710635) mRNA	PTPRS			INTRON
LG18	19504070	G	A	3.10325	2.71804	19515417	XM_003448458.1	PREDICTED: Oreochromis niloticus acyl-CoA synthetase short-chain family member 2 (ACSS2) mRNA	ACSS2			INTRON
LG18	22481714	G	C	2.82072	2.31951							INTERGENIC
LG18	22842151	C	T	2.80142	2.29347	19493934	XM_003447480.1	PREDICTED: Oreochromis niloticus contactin-associated protein-like 4-like (LOC100700197) mRNA	CNTNAP4			INTRON
LG18	23550072	G	A	2.21658	1.57428	19493392	XM_003447475.1	PREDICTED: Oreochromis niloticus partitioning defective 3 homolog (LOC100698856) mRNA	PARD3			INTRON
LG18	24416853	A	G	3.15055	2.78791							INTERGENIC
LG18	24580922	T	C	2.15251	1.50366							INTERGENIC
LG18	24934092	G	A	2.54926	1.96678							INTERGENIC
LG19	6513541	C	T	2.16069	1.51259	19763414	XM_003459394.1	PREDICTED: Oreochromis niloticus hypothetical protein LOC100699179 (LOC100699179) mRNA				DOWNSTREAM: 1461 bases
LG19	6513541	C	T	2.16069	1.51259							INTERGENIC
LG19	7894293	T	C	2.27177	1.63638	19388938	XM_003443029.1	PREDICTED: Oreochromis niloticus cysteine-rich protein 1-like (LOC100695020) mRNA	CRIP1			INTRON
LG19	7894673	G	A	2.00514	1.34729	19388938	XM_003443029.1	PREDICTED: Oreochromis niloticus cysteine-rich protein 1-like (LOC100695020) mRNA				INTRON
LG19	7983550	C	G	-2.08717	1.4333	19389167	XM_003443025.1	PREDICTED: Oreochromis niloticus congenital dyserythropoietic anemia type I (CDAN1) mRNA	CDAN1	19389168	1	NON_SYNONYMOUS_CODING	L/V	Ctt/Gtt	4	1
LG19	8826794	T	C	-2.02439	1.36724	19388279	XM_003443012.1	PREDICTED: Oreochromis niloticus pentraxin-related protein PTX3-like (LOC100690452) mRNA	PTX3			UPSTREAM: 4713 bases
LG19	8826794	T	C	-2.02439	1.36724							INTERGENIC
LG19	8826794	T	C	-2.02439	1.36724	19388583	XM_003443011.1	PREDICTED: Oreochromis niloticus endophilin-B1-like (LOC100690184) mRNA	SH3GLB1			DOWNSTREAM: 1084 bases
LG19	9530472	G	T	-2.55074	1.96861							INTERGENIC
LG19	13803184	T	C	2.00409	1.34621							INTERGENIC
LG20	5695254	C	T	2.04306	1.38672	19294272	XM_003439039.1	PREDICTED: Oreochromis niloticus UDP-glucuronosyltransferase 2B17-like (LOC100700159) mRNA	UGT2B17			INTRON
LG20	11862064	G	A	2.12038	1.46886	19289961	XM_003438813.1	PREDICTED: Oreochromis niloticus cadherin-4-like (LOC100707506) mRNA	CDH4			INTRON
LG20	12988037	G	A	3.00284	2.57272	19289592	XM_003438843.1	PREDICTED: Oreochromis niloticus nuclear receptor subfamily 2 group C member 2 (NR2C2) mRNA	NR2C2			INTRON
LG20	15348512	C	A	2.42592	1.81617	19291047	XM_003438888.1	PREDICTED: Oreochromis niloticus SAM domain and HD domain-containing protein 1-like (LOC100705915) mRNA	SAMHD1			INTRON
LG20	19079805	A	G	2.45214	1.84769	19711188	XM_003456969.1	PREDICTED: Oreochromis niloticus laminin subunit beta-1-like (LOC100706507) mRNA	LAMB1			INTRON
LG20	20527060	C	T	2.20372	1.55998							INTERGENIC
LG20	25612714	G	A	2.72055	2.18593							INTERGENIC
LG20	25613547	G	A	2.13602	1.48575							INTERGENIC
LG20	30883798	C	T	2.15919	1.51095	19430016	XM_003444836.1	PREDICTED: Oreochromis niloticus monoglyceride lipase-like (LOC100708617) mRNA	MGLL			INTRON
LG2	1033575	C	G	-3.25741	2.9491							INTERGENIC
LG2	4070607	G	A	-2.28301	1.64917	19397049	XM_003443373.1	PREDICTED: Oreochromis niloticus transforming growth factor beta-induced 68kDa (TGFBI) mRNA	TGFBI			INTRON
LG2	5253632	C	A	-2.39518	1.77957							INTERGENIC
LG2	9185278	A	G	3.11921	2.74152	19397589	XM_003443386.1	PREDICTED: Oreochromis niloticus hypothetical protein LOC100702793 (LOC100702793) mRNA				INTRON
LG2	12687471	G	C	2.00068	1.34269							INTERGENIC
LG2	12797149	G	A	2.3545	1.73171	19438221	XM_003445150.1	PREDICTED: Oreochromis niloticus centromere protein I-like (LOC100702263) mRNA	CENPI			INTRON
LG2	14691420	T	C	2.29227	1.65975	19428323	XM_003444733.1	PREDICTED: Oreochromis niloticus coiled-coil domain-containing protein 88B-like (LOC100703336) mRNA	CCDC88B			INTRON
LG22	421612	G	A	-3.84071	3.91123	19732022	XM_003458017.1	PREDICTED: Oreochromis niloticus major histocompatibility complex class I-related gene protein-like (LOC100703665) mRNA	MR1	19732027	5	NON_SYNONYMOUS_CODING	A/T	Gct/Act	354	1
LG22	826073	G	A	-2.39279	1.77675	19615508	XM_003452742.1	PREDICTED: Oreochromis niloticus major histocompatibility complex class I-related gene protein-like (LOC100693013) mRNA				INTRON
LG22	826073	G	A	-2.39279	1.77675	19731911	XM_003458002.1	PREDICTED: Oreochromis niloticus class I histocompatibility antigen F10 alpha chain-like (LOC100698270) partial mRNA	HA1F			DOWNSTREAM: 950 bases
LG22	963165	G	T	-2.2347	1.59454							INTERGENIC
LG22	17129182	G	A	2.13393	1.48349							INTERGENIC
LG22	17129182	G	A	2.13393	1.48349	19406288	XM_003443754.1	PREDICTED: Oreochromis niloticus SH3 domain-binding glutamic acid-rich-like protein 3-like (LOC100711191) mRNA	Sh3bgrl3			UPSTREAM: 3888 bases
LG22	26358929	A	G	-3.3248	3.05315							INTERGENIC
LG22	26409572	A	C	-2.31081	1.68103	19744250	XM_003458532.1	PREDICTED: Oreochromis niloticus rano class II histocompatibility antigen B alpha chain-like (LOC100693481) mRNA	RT1-Ba			DOWNSTREAM: 60 bases
LG22	26409572	A	C	-2.31081	1.68103	19760177	XM_003459254.1	PREDICTED: Oreochromis niloticus mamu class II histocompatibility antigen DR alpha chain-like (LOC100702234) mRNA	Mamu-DRA			DOWNSTREAM: 60 bases
LG22	26409572	A	C	-2.31081	1.68103	19763594	XM_003459252.1	PREDICTED: Oreochromis niloticus mamu class II histocompatibility antigen DR alpha chain-like (LOC100701693) mRNA				DOWNSTREAM: 60 bases
LG22	26409572	A	C	-2.31081	1.68103	19779554	XM_003460153.1	PREDICTED: Oreochromis niloticus mamu class II histocompatibility antigen DR alpha chain-like (LOC100691970) mRNA				DOWNSTREAM: 2 bases
LG23	53561	A	G	3.58044	3.46469	19732052	XM_003457947.1	PREDICTED: Oreochromis niloticus NACHT LRR and PYD domains-containing protein 12-like (LOC100705902) mRNA	NLRP12			INTRON
LG23	53561	A	G	3.58044	3.46469	19657976	XM_003454684.1	PREDICTED: Oreochromis niloticus protein NLRC3-like (LOC100706502) mRNA	NLRC3			INTRON
LG23	2852624	A	C	2.97784	2.53717							INTERGENIC
LG23	3109876	C	T	-2.06355	1.40827							INTERGENIC
LG23	3452509	A	G	2.063	1.40768	19732067	XM_003457972.1	PREDICTED: Oreochromis niloticus hypothetical protein LOC100690504 (LOC100690504) mRNA		19732071	4	NON_SYNONYMOUS_CODING	V/A	gTg/gCg	255	1
LG23	3574808	A	C	-2.24611	1.60736							INTERGENIC
LG23	4585290	T	C	3.80156	3.84227							INTERGENIC
LG23	4669132	C	G	2.33744	1.71183							INTERGENIC
LG3	796368	A	T	2.8623	2.37616							INTERGENIC
LG3	1183021	C	G	3.07916	2.68281							INTERGENIC
LG3	1184579	G	A	2.54606	1.96278							INTERGENIC
LG3	6802322	T	C	2.21914	1.57713	19606113	XM_003452383.1	PREDICTED: Oreochromis niloticus DENN domain-containing protein 4C-like (LOC100702746) mRNA	DENND4C	19606135	22	SYNONYMOUS_CODING	D/D	gaT/gaC	1198	2
LG3	13933732	C	T	-2.10861	1.4562							INTERGENIC
LG3	16360067	T	C	-2.22433	1.58293	19495766	XM_003447569.1	PREDICTED: Oreochromis niloticus sushi von Willebrand factor type A EGF and pentraxin domain-containing protein 1-like (LOC100702634) mRNA	SVEP1			INTRON
LG3	16863817	A	G	-2.2182	1.57608	19496424	XM_003447540.1	PREDICTED: Oreochromis niloticus ventral anterior homeobox 2-like (LOC100694152) mRNA	Vax2			INTRON
LG3	16916324	C	T	-2.43258	1.82415	19495018	XM_003447578.1	PREDICTED: Oreochromis niloticus shootin-1-like (LOC100705069) mRNA	KIAA1598			INTRON
LG3	17369899	C	T	-2.28948	1.65656							INTERGENIC
LG3	17405879	G	A	2.00321	1.3453							INTERGENIC
LG3	17448438	A	G	-2.00919	1.35148							INTERGENIC
LG3	17478607	A	G	-2.27338	1.63821	19495442	XM_003447586.1	PREDICTED: Oreochromis niloticus RNA (guanine-9-)-methyltransferase domain-containing protein 3-like (LOC100707725) mRNA				INTRON
LG3	18257051	T	C	-2.10306	1.45025	19494325	XM_003447547.1	PREDICTED: Oreochromis niloticus alpha-actinin-3-like transcript variant 1 (LOC100696273) mRNA	ACTN3			INTRON
LG3	18257051	T	C	-2.10306	1.45025	19494369	XM_003447548.1	PREDICTED: Oreochromis niloticus alpha-actinin-3-like transcript variant 2 (LOC100696273) mRNA				INTRON
LG3	19158823	C	T	-2.32278	1.69484							INTERGENIC
LG4	271088	G	A	4.34149	4.84918							INTERGENIC
LG4	271088	G	A	4.34149	4.84918	19614905	XM_003452833.1	PREDICTED: Oreochromis niloticus leucine-rich repeat and fibronectin type-III domain-containing protein 6-like (LOC100695056) mRNA	LRFN6			UPSTREAM: 3504 bases
LG4	1792571	C	T	2.75739	2.2346	19615976	XM_003452870.1	PREDICTED: Oreochromis niloticus brain-specific angiogenesis inhibitor 1-associated protein 2-like protein 1-like (LOC100705784) mRNA	BAIAP2			DOWNSTREAM: 3833 bases
LG4	1792571	C	T	2.75739	2.2346	19615356	XM_003452869.1	PREDICTED: Oreochromis niloticus brain protein I3-like (LOC100705522) mRNA	I3			INTRON
LG4	2469499	G	A	2.01209	1.35448							INTERGENIC
LG4	10179116	G	C	2.57506	1.99904	19467680	XM_003446420.1	PREDICTED: Oreochromis niloticus guanine nucleotide-binding protein G(I) /G(S) /G(O) subunit gamma-13-like (LOC100708260) mRNA	GNG13			DOWNSTREAM: 1439 bases
LG4	10179116	G	C	2.57506	1.99904							INTERGENIC
LG4	10498522	A	G	3.2294	2.9064							INTERGENIC
LG4	10498522	A	G	3.2294	2.9064	19469079	XM_003446470.1	PREDICTED: Oreochromis niloticus deoxyribonuclease-1-like (LOC100700560) mRNA	DNASE1			UPSTREAM: 2092 bases
LG4	11601328	C	A	2.38056	1.7623							INTERGENIC
LG4	14651064	A	G	-2.097	1.44378	19755775	XM_003459026.1	PREDICTED: Oreochromis niloticus hypothetical protein LOC100702147 (LOC100702147) mRNA				INTRON
LG4	17188350	G	A	2.68956	2.14541	19366800	XM_003442089.1	PREDICTED: Oreochromis niloticus noelin-2-like (LOC100706999) mRNA	Olfm2			INTRON
LG4	17509668	C	T	2.00185	1.34389							INTERGENIC
LG4	18726226	C	T	2.33862	1.7132							INTERGENIC
LG4	18738508	G	A	2.65065	2.09509							INTERGENIC
LG4	24578391	G	A	2.05005	1.39406							INTERGENIC
LG4	26357422	G	A	-2.1411	1.49125	19377011	XM_003442461.1	PREDICTED: Oreochromis niloticus transmembrane protease serine 9-like (LOC100695731) mRNA	TMPRSS9			INTRON
LG5	10313845	C	G	-2.08165	1.42743							INTERGENIC
LG5	22541338	G	A	2.45623	1.85262							INTERGENIC
LG5	25159556	C	T	2.21932	1.57733	19514232	XM_003448394.1	PREDICTED: Oreochromis niloticus semaphorin-3F-like (LOC100701195) mRNA	SEMA3F			INTRON
LG6	6907884	G	A	-2.54377	1.95994							INTERGENIC
LG6	12926066	G	A	-2.09825	1.44511							INTERGENIC
LG6	21028400	T	C	2.2144	1.57184	19503754	XM_003447947.1	PREDICTED: Oreochromis niloticus ADP-ribosylation factor-binding protein GGA3-like (LOC100694605) mRNA	GGA3			INTRON
LG6	26547316	G	C	2.16392	1.51612	19635830	XM_003453741.1	PREDICTED: Oreochromis niloticus xylosyltransferase 1-like (LOC100698514) mRNA	Xylt1			INTRON
LG6	28675059	G	C	2.4213	1.81065							INTERGENIC
LG6	28675059	G	C	2.4213	1.81065	19683242	XM_003455805.1	PREDICTED: Oreochromis niloticus hypothetical protein LOC100698891 (LOC100698891) mRNA				DOWNSTREAM: 1219 bases
LG6	28675059	G	C	2.4213	1.81065	19683260	XM_003455806.1	PREDICTED: Oreochromis niloticus hypothetical protein LOC100699156 (LOC100699156) mRNA				DOWNSTREAM: 3777 bases
LG6	31178222	G	A	2.6601	2.10726	19505634	XM_003448023.1	PREDICTED: Oreochromis niloticus multidrug and toxin extrusion protein 1-like (LOC100692538) mRNA	SLC47A1			DOWNSTREAM: 2839 bases
LG6	31178222	G	A	2.6601	2.10726	19505574	XM_003448022.1	PREDICTED: Oreochromis niloticus multidrug and toxin extrusion protein 1-like (LOC100692267) mRNA				UPSTREAM: 665 bases
LG6	31178222	G	A	2.6601	2.10726							INTERGENIC
LG6	31354814	T	C	2.15239	1.50353							INTERGENIC
LG6	35648146	C	T	-2.16399	1.5162	19699597	XM_003456526.1	PREDICTED: Oreochromis niloticus spectrin beta chain brain 1-like (LOC100697102) mRNA	SPTBN1			INTRON
LG7	17064214	G	C	2.17497	1.52824	19582984	XM_003451501.1	PREDICTED: Oreochromis niloticus dymeclin-like (LOC100691282) mRNA	DYM			INTRON
LG7	19429682	C	T	2.33636	1.71057	19419988	XM_003444378.1	PREDICTED: Oreochromis niloticus solute carrier family 35 member E4-like (LOC100697144) mRNA	SLC35E4			INTRON
LG7	21331691	G	A	3.75588	3.76262							INTERGENIC
LG7	28421120	C	T	2.13034	1.4796							INTERGENIC
LG7	31307978	C	T	3.04516	2.63348	19318792	XM_003440073.1	PREDICTED: Oreochromis niloticus growth hormone receptor II (GHR2) mRNA	GHR2			INTRON
LG7	37727465	C	T	2.24225	1.60301	19324518	XM_003440338.1	PREDICTED: Oreochromis niloticus myelin gene regulatory factor-like (LOC100711634) mRNA	MyRF			INTRON
LG7	38093555	G	A	2.05034	1.39436							INTERGENIC
LG7	38189773	G	C	2.30357	1.6727	19324132	XM_003440324.1	PREDICTED: Oreochromis niloticus lactase-like protein-like (LOC100707873) mRNA	LCTL			DOWNSTREAM: 4133 bases
LG7	38189773	G	C	2.30357	1.6727	19324250	XM_003440323.1	PREDICTED: Oreochromis niloticus protein zwilch homolog (LOC100707600) mRNA	Zwilch	19324253	3	NON_SYNONYMOUS_CODING	Q/E	Caa/Gaa	99	1
LG7	38189773	G	C	2.30357	1.6727	19327068	XM_003440447.1	PREDICTED: Oreochromis niloticus 60S ribosomal protein L4-B-like (LOC100694481) mRNA	rpl4			UPSTREAM: 3437 bases
LG7	39400851	C	T	2.13373	1.48327	19326840	XM_003440419.1	PREDICTED: Oreochromis niloticus S-phase cyclin A-associated protein in the ER (SCAPER) mRNA	SCAPER			INTRON
LG7	42103856	C	T	2.1965	1.55197							INTERGENIC
LG7	42103856	C	T	2.1965	1.55197	19329720	XM_003440564.1	PREDICTED: Oreochromis niloticus Pyruvate dehydrogenase [acetyl-transferring]-phosphatase 2-like (LOC100702338) mRNA	pdp2			DOWNSTREAM: 4867 bases
LG7	48766828	G	A	2.99905	2.56732							INTERGENIC
LG8_24	5851693	C	T	2.79517	2.28507							INTERGENIC
LG8_24	13222344	C	A	2.23596	1.59595							INTERGENIC
LG8_24	13222344	C	A	2.23596	1.59595	19784343	XR_134934.1	PREDICTED: Oreochromis niloticus hypothetical LOC100699264 (LOC100699264) partial miscRNA				UPSTREAM: 2710 bases
LG8_24	14181729	T	C	2.53617	1.9505	19363648	XM_003441948.1	PREDICTED: Oreochromis niloticus alpha-tectorin-like (LOC100691612) mRNA	TECTA			INTRON
LG8_24	14181729	T	C	2.53617	1.9505	19786792	XM_003460497.1	PREDICTED: Oreochromis niloticus pancreatic secretory granule membrane major glycoprotein GP2-like (LOC100692137) partial mRNA	GP2			UPSTREAM: 458 bases
LG8_24	14181729	T	C	2.53617	1.9505	19785639	XM_003460406.1	PREDICTED: Oreochromis niloticus IgGFc-binding protein-like (LOC100707335) partial mRNA	FCGBP			DOWNSTREAM: 1647 bases
LG8_24	15286703	A	G	3.1537	2.7926							INTERGENIC
LG8_24	19116902	C	T	4.48826	5.14383	19360112	XM_003441772.1	PREDICTED: Oreochromis niloticus dedicator of cytokinesis protein 1-like (LOC100711819) mRNA	DOCK1			INTRON
LG9	3651500	C	G	2.04726	1.39112							INTERGENIC
