# Supplementary material for: Signatures of selection in tilapia revealed by whole genome resequencing
Source: Sci Rep. 2015 Sep 16;5:14168. doi: 10.1038/srep14168 (PMC4570987; doi:10.1038/srep14168)
Supplement: Supplementary Table S4 [file srep14168-s4.xls]

## Sheet: pop3
Signatures of selection in tilapia revealed by whole genome resequencing
Junhong Xia, Zhiyi Bai Zining Meng, Yong Zhang, Le Wang, Feng Liu, Wu Jing, Zi Yi Wan, Jiale Li, Haoran Lin & Gen Hua Yue
Supplementary Table S4 Annotation for these SNPs with significant iHS values in the Nile-c tilapia population
# Chromo	Position	Reference	Change	iHS	Pvalue	Trancript_ID	Gene ID	Gene description	Gene name in uniprot	Exon_ID	Location	old_AA/new_AA	Old_codon/New_codon	Codon_Num(CDS)	Codon_Degeneracy
LG10	283543	T	C	-2.18669	1.54113						INTERGENIC
LG10	2223989	C	T	-2.2563	1.61885	19546001	XM_003449830.1	PREDICTED: Oreochromis niloticus sodium /calcium exchanger 3-like (LOC100708986) mRNA	Slc8a3		DOWNSTREAM: 3010 bases
LG10	2223989	C	T	-2.2563	1.61885						INTERGENIC
LG10	2223989	C	T	-2.2563	1.61885	19545435	XM_003449803.1	PREDICTED: Oreochromis niloticus heterogeneous nuclear ribonucleoprotein L-like transcript variant 1 (LOC100701928) mRNA	HNRNPL		UPSTREAM: 4112 bases
LG10	2223989	C	T	-2.2563	1.61885	19545545	XM_003449804.1	PREDICTED: Oreochromis niloticus heterogeneous nuclear ribonucleoprotein L-like transcript variant 2 (LOC100701928) mRNA			UPSTREAM: 4112 bases
LG10	3187476	C	T	-2.52836	1.94083	19753988	XM_003458977.1	PREDICTED: Oreochromis niloticus 52 kDa repressor of the inhibitor of the protein kinase-like (LOC100710634) mRNA	p52rIPK	19753992	STOP_GAINED	R/*	Cga/Tga	472	2
LG10	3187476	C	T	-2.52836	1.94083	19754151	XM_003458978.1	PREDICTED: Oreochromis niloticus hypothetical protein LOC100710899 (LOC100710899) mRNA			UPSTREAM: 2928 bases
LG10	7097564	A	G	-2.03219	1.37536	19559842	XM_003450442.1	PREDICTED: Oreochromis niloticus sodium /calcium exchanger 1-like (LOC100697436) mRNA	Slc9a1		INTRON
LG10	9486469	T	A	-2.27906	1.64468	19476635	XM_003446784.1	PREDICTED: Oreochromis niloticus interleukin-13 receptor subunit alpha-2-like (LOC100695034) mRNA	IL13RA2	19476645	NON_SYNONYMOUS_CODING	L/Q	cTg/cAg	389	1
LG10	13148959	C	T	2.2684	1.63256						INTERGENIC
LG10	14051964	G	A	2.51638	1.92603						INTERGENIC
LG10	14690103	T	C	2.26153	1.62477	19628922	XM_003453441.1	PREDICTED: Oreochromis niloticus GATS-like protein 1-like (LOC100707386) mRNA	GATSL1	19628926	SYNONYMOUS_CODING	N/N	aaT/aaC	150	2
LG10	16720000	C	T	-2.13724	1.48707	19640548	XM_003453964.1	PREDICTED: Oreochromis niloticus G protein-coupled receptor kinase 6-like (LOC100692015) mRNA	GRK6		INTRON
LG10	16791361	A	G	-2.83197	2.33477						INTERGENIC
LG10	16791361	A	G	-2.83197	2.33477	19640080	XM_003453963.1	PREDICTED: Oreochromis niloticus hypothetical protein LOC100691745 (LOC100691745) mRNA			UPSTREAM: 2861 bases
LG11	10157396	G	C	2.30823	1.67806	19405000	XM_003443705.1	PREDICTED: Oreochromis niloticus metastasis suppressor 1 (MTSS1) mRNA	MTSS1		INTRON
LG11	13129891	C	G	2.01044	1.35276						INTERGENIC
LG11	15715027	G	A	2.20735	1.564	19572071	XM_003450994.1	PREDICTED: Oreochromis niloticus pyruvate kinase liver and RBC (PKLR) mRNA	PKLR		INTRON
LG11	16052781	G	A	3.44099	3.23688	19572121	XM_003450984.1	PREDICTED: Oreochromis niloticus integrin alpha 10 (ITGA10) mRNA	ITGA10		INTRON
LG11	18996922	G	C	2.00657	1.34877	19563990	XM_003450627.1	PREDICTED: Oreochromis niloticus polyhomeotic-like protein 1-like (LOC100702739) mRNA	PHC1		INTRON
LG11	18996922	G	C	2.00657	1.34877	19563344	XM_003450626.1	PREDICTED: Oreochromis niloticus cation-dependent mannose-6-phosphate receptor-like (LOC100702468) mRNA	M6PR		DOWNSTREAM: 4160 bases
LG11	22723490	G	C	2.39102	1.77465						INTERGENIC
LG11	22795131	C	G	2.17697	1.53043						INTERGENIC
LG11	22795131	C	G	2.17697	1.53043	19561339	XM_003450521.1	PREDICTED: Oreochromis niloticus ras-related GTP-binding protein C-like (LOC100696547) mRNA	RRAGC		DOWNSTREAM: 1201 bases
LG11	23776292	C	T	2.24465	1.60571						INTERGENIC
LG11	25816058	A	G	4.10604	4.39523						INTERGENIC
LG11	26860673	G	A	2.83761	2.34244						INTERGENIC
LG11	27193863	A	G	2.62754	2.06547	19556345	XM_003450271.1	PREDICTED: Oreochromis niloticus cathepsin S-like (LOC100695758) mRNA	CTSS		UPSTREAM: 3355 bases
LG11	27193863	A	G	2.62754	2.06547						INTERGENIC
LG1	974365	C	T	-2.01627	1.35881						INTERGENIC
LG1	974365	C	T	-2.01627	1.35881	19566781	XM_003450767.1	PREDICTED: Oreochromis niloticus paired amphipathic helix protein Sin3a-like (LOC100694434) mRNA	Sin3a		UPSTREAM: 4918 bases
LG1	4400376	G	A	2.59102	2.01912						INTERGENIC
LG1	4400592	T	A	2.30997	1.68007						INTERGENIC
LG1	4425796	C	T	2.30997	1.68007						INTERGENIC
LG1	4425796	C	T	2.30997	1.68007	19737441	XM_003458199.1	PREDICTED: Oreochromis niloticus ubiquitin specific peptidase 8 (USP8) mRNA	USP8		UPSTREAM: 242 bases
LG1	6886049	G	T	2.78707	2.2742						INTERGENIC
LG1	7163330	A	T	2.15486	1.50623	19452409	XM_003445718.1	PREDICTED: Oreochromis niloticus potassium-transporting ATPase subunit beta-like (LOC100698050) mRNA	ATP1B		INTRON
LG1	7163330	A	T	2.15486	1.50623	19451043	XM_003445717.1	PREDICTED: Oreochromis niloticus rhodopsin kinase-like (LOC100697786) mRNA	GRK1		UPSTREAM: 2244 bases
LG1	9330360	G	A	2.41137	1.7988	19374726	XM_003442396.1	PREDICTED: Oreochromis niloticus immunoglobulin superfamily DCC subclass member 3 (IGDCC3) mRNA	IGDCC3		INTRON
LG1	10842293	T	C	2.47872	1.87991						INTERGENIC
LG1	10842293	T	C	2.47872	1.87991	19371113	XM_003442290.1	PREDICTED: Oreochromis niloticus suppression of tumorigenicity 5 protein-like (LOC100693420) mRNA	ST5		UPSTREAM: 3910 bases
LG1	11177767	G	C	3.24115	2.92427						INTERGENIC
LG1	11338005	G	A	2.20386	1.56012						INTERGENIC
LG1	12453865	C	T	2.15208	1.50319	19371237	XM_003442270.1	PREDICTED: Oreochromis niloticus adaptor-related protein complex 1 gamma 1 subunit (AP1G1) mRNA	AP1G1		INTRON
LG1	12601977	G	A	2.25805	1.62083						INTERGENIC
LG1	12686680	G	A	2.38833	1.77147	19370879	XM_003442268.1	PREDICTED: Oreochromis niloticus hepatic lipase (Lipc) mRNA	Lipc		DOWNSTREAM: 64 bases
LG1	12686680	G	A	2.38833	1.77147	19372916	XM_003442352.1	PREDICTED: Oreochromis niloticus disintegrin and metalloproteinase domain-containing protein 10-like (LOC100710655) mRNA	ADAM10		DOWNSTREAM: 2907 bases
LG1	12686680	G	A	2.38833	1.77147						INTERGENIC
LG1	13669452	A	G	2.82772	2.329	19370666	XM_003442250.1	PREDICTED: Oreochromis niloticus diphosphomevalonate decarboxylase-like (LOC100705577) mRNA	MVD		DOWNSTREAM: 2051 bases
LG1	13669452	A	G	2.82772	2.329	19370447	XM_003442249.1	PREDICTED: Oreochromis niloticus cytochrome b-245 light chain-like (LOC100705310) mRNA	CYBA		INTRON
LG1	14429957	A	G	2.21891	1.57688						INTERGENIC
LG1	15087427	G	A	2.78612	2.27292	19372552	XM_003442309.1	PREDICTED: Oreochromis niloticus myomesin-2-like (LOC100698303) mRNA	MYOM2		INTRON
LG1	19678039	G	A	2.82825	2.32972						INTERGENIC
LG1	20464798	T	G	2.25715	1.61981						INTERGENIC
LG1	28256036	A	C	3.44721	3.24687	19263455	XM_003437741.1	PREDICTED: Oreochromis niloticus WD repeat domain 59 (WDR59) mRNA	WDR59		UPSTREAM: 4971 bases
LG1	28256036	A	C	3.44721	3.24687	19263397	XM_003437742.1	PREDICTED: Oreochromis niloticus RNA-binding protein NOB1-like (LOC100712241) mRNA	NOB1	19263403	SYNONYMOUS_CODING	G/G	ggA/ggC	263	4
LG1	28256036	A	C	3.44721	3.24687	19263427	XM_003437743.1	PREDICTED: Oreochromis niloticus component of oligomeric golgi complex 8 (COG8) mRNA	COG8		DOWNSTREAM: 3860 bases
LG12	3443657	G	A	2.41788	1.80656						INTERGENIC
LG12	6129043	T	A	2.09106	1.43743	19519472	XM_003448579.1	PREDICTED: Oreochromis niloticus armadillo repeat protein deleted in velo-cardio-facial syndrome homolog (LOC100707460) mRNA	Arvcf		INTRON
LG12	7853124	G	A	3.43811	3.23226						INTERGENIC
LG12	8510917	G	A	2.20865	1.56545						INTERGENIC
LG12	8511814	A	G	2.72037	2.1857						INTERGENIC
LG12	11162711	A	G	2.62746	2.06538						INTERGENIC
LG12	14654637	G	C	3.46661	3.27814	19689013	XM_003456067.1	PREDICTED: Oreochromis niloticus single-stranded DNA-binding protein 2-like (LOC100704462) mRNA	SSBP2		INTRON
LG12	14656412	A	T	3.15222	2.7904	19689013	XM_003456067.1	PREDICTED: Oreochromis niloticus single-stranded DNA-binding protein 2-like (LOC100704462) mRNA		19689028	SYNONYMOUS_CODING	S/S	tcA/tcT	309	4
LG12	15558234	G	A	2.18754	1.54208	19589406	XM_003451736.1	PREDICTED: Oreochromis niloticus aldehyde dehydrogenase family 3 member B1-like (LOC100709454) mRNA	ALDH3B1		DOWNSTREAM: 2249 bases
LG12	15558234	G	A	2.18754	1.54208	19587224	XM_003451656.1	PREDICTED: Oreochromis niloticus cob(I)yrinic acid ac-diamide adenosyltransferase mitochondrial-like (LOC100710421) mRNA	MMAB		UPSTREAM: 253 bases
LG12	15558234	G	A	2.18754	1.54208	19589384	XM_003451735.1	PREDICTED: Oreochromis niloticus mevalonate kinase-like (LOC100709189) mRNA	MVK		UPSTREAM: 235 bases
LG12	15558234	G	A	2.18754	1.54208						INTERGENIC
LG12	18588724	G	A	2.34997	1.72642	19461220	XM_003446121.1	PREDICTED: Oreochromis niloticus FERM domain-containing protein 3-like (LOC100694600) mRNA	Frmd3		INTRON
LG12	21126330	G	A	4.0344	4.26168	19461948	XM_003446149.1	PREDICTED: Oreochromis niloticus ephrin-A5b-like (LOC100702629) mRNA	efna5b		INTRON
LG12	22980188	C	T	2.51249	1.92124						INTERGENIC
LG12	24728497	G	A	2.66391	2.11216	19671134	XM_003455266.1	PREDICTED: Oreochromis niloticus 4-hydroxybenzoate polyprenyltransferase mitochondrial-like (LOC100708557) mRNA	COQ2		DOWNSTREAM: 1970 bases
LG12	24728497	G	A	2.66391	2.11216	19786053	XM_003460469.1	PREDICTED: Oreochromis niloticus 4-hydroxybenzoate polyprenyltransferase mitochondrial-like (LOC100706986) partial mRNA			DOWNSTREAM: 1970 bases
LG12	24728497	G	A	2.66391	2.11216	19671438	XM_003455267.1	PREDICTED: Oreochromis niloticus ghrelin O-acyltransferase-like (LOC100708827) mRNA	Mboat4	19671441	SYNONYMOUS_CODING	N/N	aaC/aaT	261	2
LG12	25808471	A	G	2.12133	1.46988	19671791	XM_003455275.1	PREDICTED: Oreochromis niloticus transmembrane protein 8B-like (LOC100710967) mRNA	TMEM8B		INTRON
LG12	27729607	T	C	2.26748	1.63151	19644798	XM_003454147.1	PREDICTED: Oreochromis niloticus hypothetical protein LOC100694892 (LOC100694892) mRNA			INTRON
LG12	31359979	C	T	-2.18355	1.53767	19423097	XM_003444467.1	PREDICTED: Oreochromis niloticus WD repeat and FYVE domain containing 3 (WDFY3) mRNA	WDFY3	19423106	NON_SYNONYMOUS_CODING	R/H	cGc/cAc	399	1
LG12	31365361	G	C	-2.18355	1.53767	19423097	XM_003444467.1	PREDICTED: Oreochromis niloticus WD repeat and FYVE domain containing 3 (WDFY3) mRNA			INTRON
LG12	31377366	C	T	-2.18355	1.53767	19423097	XM_003444467.1	PREDICTED: Oreochromis niloticus WD repeat and FYVE domain containing 3 (WDFY3) mRNA			UPSTREAM: 2526 bases
LG12	31377366	C	T	-2.18355	1.53767						INTERGENIC
LG13	1350354	G	A	3.31477	3.03755	19274921	XM_003438234.1	PREDICTED: Oreochromis niloticus ABC transporter G family member 20-like (LOC100709572) mRNA	ABCB20		INTRON
LG13	6475389	T	C	2.09182	1.43824	19680028	XM_003455664.1	PREDICTED: Oreochromis niloticus TBC1 domain family member 12-like (LOC100705456) mRNA	TBC1D12		INTRON
LG13	9434737	A	G	2.85176	2.36174						INTERGENIC
LG13	9434823	T	G	3.3043	3.02131						INTERGENIC
LG13	9850189	T	C	-2.25448	1.61679	19603691	XM_003452306.1	PREDICTED: Oreochromis niloticus uncharacterized protein KIAA1841 homolog (LOC100703365) mRNA	KIAA1841		INTRON
LG13	9914105	G	A	-2.08134	1.42709	19603334	XM_003452307.1	PREDICTED: Oreochromis niloticus peroxisomal membrane protein PEX13-like (LOC100703640) mRNA	PEX13		INTRON
LG13	9999006	C	T	2.65849	2.10517						INTERGENIC
LG13	10546710	T	C	2.84594	2.35379	19604134	XM_003452316.1	PREDICTED: Oreochromis niloticus tetratricopeptide repeat domain 7A (TTC7A) mRNA	TTC7A		INTRON
LG13	10627554	C	T	2.15261	1.50377						INTERGENIC
LG13	10691525	C	G	3.31491	3.03776						INTERGENIC
LG13	11078784	G	A	3.46479	3.2752						INTERGENIC
LG13	11956535	T	C	2.44878	1.84363	19346119	XM_003441225.1	PREDICTED: Oreochromis niloticus heparan-alpha-glucosaminide N-acetyltransferase-like (LOC100702339) mRNA	HGSNAT		INTRON
LG13	11956535	T	C	2.44878	1.84363	19341317	XM_003441062.1	PREDICTED: Oreochromis niloticus pterin-4-alpha-carbinolamine dehydratase 2-like (LOC100702877) mRNA	PCBD2		UPSTREAM: 2876 bases
LG13	13292042	G	T	2.34421	1.71971						INTERGENIC
LG13	30417640	C	G	2.32555	1.69804						INTERGENIC
LG13	30417640	C	G	2.32555	1.69804	19411545	XM_003444004.1	PREDICTED: Oreochromis niloticus glucoside xylosyltransferase 1-like (LOC100709420) mRNA	GXYLT1		DOWNSTREAM: 4139 bases
LG14	16570406	C	T	2.43884	1.83166						INTERGENIC
LG14	16570406	C	T	2.43884	1.83166	19567506	XM_003450815.1	PREDICTED: Oreochromis niloticus short stature homeobox protein 2-like transcript variant 1 (LOC100708098) mRNA	SHOX2		DOWNSTREAM: 3853 bases
LG14	16570406	C	T	2.43884	1.83166	19567682	XM_003450816.1	PREDICTED: Oreochromis niloticus short stature homeobox protein 2-like transcript variant 2 (LOC100708098) mRNA			DOWNSTREAM: 3853 bases
LG14	24047939	A	G	-2.02683	1.36977	19686430	XM_003455930.1	PREDICTED: Oreochromis niloticus roundabout homolog 2-like (LOC100711687) mRNA	ROBO2		INTRON
LG14	28450319	G	A	-2.20705	1.56367						INTERGENIC
LG14	32514120	G	A	-2.29049	1.65772	19697102	XM_003456393.1	PREDICTED: Oreochromis niloticus MAP /microtubule affinity-regulating kinase 4-like (LOC100706424) mRNA	MARK4		INTRON
LG15	6212787	A	G	2.45646	1.85289	19473616	XM_003446664.1	PREDICTED: Oreochromis niloticus CD109 molecule (CD109) mRNA	CD109		INTRON
LG15	6734828	C	T	2.15497	1.50634						INTERGENIC
LG15	15844631	A	G	2.43678	1.82919	19549555	XM_003449897.1	PREDICTED: Oreochromis niloticus protein FAM150B-like (LOC100704438) mRNA	FAM150B		DOWNSTREAM: 4672 bases
LG15	15844631	A	G	2.43678	1.82919						INTERGENIC
LG15	15844631	A	G	2.43678	1.82919	19546479	XM_003449850.1	PREDICTED: Oreochromis niloticus low molecular weight phosphotyrosine protein phosphatase-like transcript variant 1 (LOC100691649) mRNA	ACP1		DOWNSTREAM: 1439 bases
LG15	15844631	A	G	2.43678	1.82919	19546342	XM_003449853.1	PREDICTED: Oreochromis niloticus low molecular weight phosphotyrosine protein phosphatase-like transcript variant 4 (LOC100691649) mRNA			DOWNSTREAM: 1455 bases
LG15	15844631	A	G	2.43678	1.82919	19546569	XM_003449851.1	PREDICTED: Oreochromis niloticus low molecular weight phosphotyrosine protein phosphatase-like transcript variant 2 (LOC100691649) mRNA			DOWNSTREAM: 1455 bases
LG15	15844631	A	G	2.43678	1.82919	19546593	XM_003449852.1	PREDICTED: Oreochromis niloticus low molecular weight phosphotyrosine protein phosphatase-like transcript variant 3 (LOC100691649) mRNA			DOWNSTREAM: 1455 bases
LG15	16429095	T	C	3.05144	2.64255	19547779	XM_003449911.1	PREDICTED: Oreochromis niloticus angiopoietin-related protein 1-like (LOC100708179) mRNA	ANGPTL1		DOWNSTREAM: 867 bases
LG15	16429095	T	C	3.05144	2.64255						INTERGENIC
LG15	16429095	T	C	3.05144	2.64255	19547861	XM_003449909.1	PREDICTED: Oreochromis niloticus sorting nexin 9 (SNX9) mRNA	SNX9		DOWNSTREAM: 973 bases
LG15	16429644	C	T	2.10842	1.456	19547779	XM_003449911.1	PREDICTED: Oreochromis niloticus angiopoietin-related protein 1-like (LOC100708179) mRNA	ANGPTL1		DOWNSTREAM: 318 bases
LG15	16429644	C	T	2.10842	1.456						INTERGENIC
LG15	16429644	C	T	2.10842	1.456	19547861	XM_003449909.1	PREDICTED: Oreochromis niloticus sorting nexin 9 (SNX9) mRNA			DOWNSTREAM: 1522 bases
LG15	16437009	A	G	2.33169	1.70516	19547779	XM_003449911.1	PREDICTED: Oreochromis niloticus angiopoietin-related protein 1-like (LOC100708179) mRNA	ANGPTL1		UPSTREAM: 2619 bases
LG15	16437009	A	G	2.33169	1.70516						INTERGENIC
LG15	16444362	C	T	2.82811	2.32953	19548471	XM_003449912.1	PREDICTED: Oreochromis niloticus potassium channel subfamily K member 2-like (LOC100708445) mRNA	KCNK2		INTRON
LG15	18653236	C	T	2.22803	1.58706	19333723	XM_003440643.1	PREDICTED: Oreochromis niloticus aldehyde dehydrogenase family 8 member A1-like transcript variant 2 (LOC100701259) mRNA	ALDH8A1		UPSTREAM: 4068 bases
LG15	18653236	C	T	2.22803	1.58706	19334111	XM_003440642.1	PREDICTED: Oreochromis niloticus aldehyde dehydrogenase family 8 member A1-like transcript variant 1 (LOC100701259) mRNA			UPSTREAM: 4068 bases
LG15	18653236	C	T	2.22803	1.58706	19332081	XM_003440651.1	PREDICTED: Oreochromis niloticus HBS1-like (S. cerevisiae) (HBS1L) mRNA	HBS1L		INTRON
LG15	18671708	C	T	2.2415	1.60217	19332081	XM_003440651.1	PREDICTED: Oreochromis niloticus HBS1-like (S. cerevisiae) (HBS1L) mRNA			INTRON
LG15	19056352	G	A	2.09401	1.44058	19334859	XM_003440729.1	PREDICTED: Oreochromis niloticus neuroblastoma-amplified sequence-like (LOC100702248) mRNA	NBAS		INTRON
LG15	19634911	G	A	2.43944	1.83239	19334412	XM_003440743.1	PREDICTED: Oreochromis niloticus G-protein coupled receptor family C group 6 member A-like (LOC100706264) mRNA	GPRC6A	19334418	NON_SYNONYMOUS_CODING	R/H	cGt/cAt	325	1
LG15	20043931	T	C	2.2188	1.57675	19334382	XM_003440766.1	PREDICTED: Oreochromis niloticus hypothetical protein LOC100712445 (LOC100712445) mRNA			INTRON
LG15	20198165	C	T	2.20171	1.55774						INTERGENIC
LG15	20198165	C	T	2.20171	1.55774	19331731	XR_134772.1	PREDICTED: Oreochromis niloticus hypothetical LOC100696781 (LOC100696781) miscRNA			DOWNSTREAM: 4309 bases
LG15	21562091	A	G	2.14309	1.49341						INTERGENIC
LG15	21603303	A	G	2.30752	1.67725						INTERGENIC
LG15	24782742	G	A	2.10278	1.44995						INTERGENIC
LG15	24815169	A	G	2.04043	1.38397						INTERGENIC
LG15	24963042	C	T	2.72157	2.18727						INTERGENIC
LG15	24982214	G	T	2.08352	1.42941						INTERGENIC
LG15	25805392	A	T	-2.03171	1.37487	19333270	XM_003440706.1	PREDICTED: Oreochromis niloticus serine /threonine-protein kinase MRCK alpha-like (LOC100695634) mRNA	CDC42BPA		INTRON
LG16_21	6022563	G	A	2.36256	1.74115						INTERGENIC
LG16_21	8953856	A	T	2.14119	1.49135	19662505	XM_003454876.1	PREDICTED: Oreochromis niloticus sema domain seven thrombospondin repeats (type 1 and type 1-like) transmembrane domain (TM) and short cytoplasmic domain (semaphorin) 5B (SEMA5B) mRNA	SEMA5B		UPSTREAM: 4143 bases
LG16_21	8953856	A	T	2.14119	1.49135						INTERGENIC
LG16_21	11522332	C	G	3.16579	2.81062	19584634	XM_003451568.1	PREDICTED: Oreochromis niloticus hypothetical protein LOC100709622 (LOC100709622) mRNA			INTRON
LG16_21	16043615	G	C	2.75337	2.22925	19489592	XM_003447379.1	PREDICTED: Oreochromis niloticus neurabin-1-like (LOC100696007) mRNA	PPP1R9A		INTRON
LG16_21	16055034	C	G	2.75337	2.22925	19488098	XM_003447311.1	PREDICTED: Oreochromis niloticus pyruvate dehydrogenase [lipoamide] kinase isozyme 1-like (LOC100700648) mRNA	PDK1	19488101	NON_SYNONYMOUS_CODING	D/H	Gat/Cat	108	1
LG16_21	16055034	C	G	2.75337	2.22925	19488271	XM_003447312.1	PREDICTED: Oreochromis niloticus nuclear pore glycoprotein p62-like (LOC100700912) mRNA	NUP62		UPSTREAM: 3005 bases
LG16_21	16055809	G	A	2.75337	2.22925	19488098	XM_003447311.1	PREDICTED: Oreochromis niloticus pyruvate dehydrogenase [lipoamide] kinase isozyme 1-like (LOC100700648) mRNA			INTRON
LG16_21	16055809	G	A	2.75337	2.22925	19488271	XM_003447312.1	PREDICTED: Oreochromis niloticus nuclear pore glycoprotein p62-like (LOC100700912) mRNA			UPSTREAM: 2230 bases
LG16_21	17715833	G	C	2.0296	1.37266						INTERGENIC
LG16_21	17959312	A	G	3.4833	3.30516	19491325	XM_003447422.1	PREDICTED: Oreochromis niloticus formin-like protein 2-like (LOC100707816) mRNA	FMNL2		INTRON
LG16_21	18476767	T	C	2.08461	1.43057						INTERGENIC
LG16_21	19506411	C	A	2.58993	2.01775						INTERGENIC
LG16_21	19702920	C	T	2.16948	1.52221						INTERGENIC
LG16_21	23387562	T	C	2.87044	2.38732	19593688	XM_003451899.1	PREDICTED: Oreochromis niloticus COP9 signalosome complex subunit 8-like (LOC100708992) mRNA	CSN8		INTRON
LG16_21	23520594	C	T	2.22	1.57808	19594157	XM_003451902.1	PREDICTED: Oreochromis niloticus inactive dipeptidyl peptidase 10-like (LOC100709802) mRNA	DPP10		INTRON
LG16_21	28187118	C	G	2.65877	2.10553	19394646	XM_003443261.1	PREDICTED: Oreochromis niloticus hypothetical protein LOC100692337 (LOC100692337) mRNA			INTRON
LG16_21	28931698	T	C	2.77516	2.25826						INTERGENIC
LG16_21	29076166	C	T	2.28939	1.65646	19396046	XM_003443327.1	PREDICTED: Oreochromis niloticus basic leucine zipper and W2 domain-containing protein 1-A-like (LOC100710305) mRNA	bzw1a		UPSTREAM: 3420 bases
LG16_21	29076166	C	T	2.28939	1.65646						INTERGENIC
LG16_21	29076166	C	T	2.28939	1.65646	19396219	XM_003443330.1	PREDICTED: Oreochromis niloticus myosin IB transcript variant 2 (MYO1B) mRNA	MYO1B		UPSTREAM: 4895 bases
LG16_21	29076166	C	T	2.28939	1.65646	19396492	XM_003443331.1	PREDICTED: Oreochromis niloticus myosin IB transcript variant 3 (MYO1B) mRNA			UPSTREAM: 4895 bases
LG16_21	29076166	C	T	2.28939	1.65646	19396680	XM_003443329.1	PREDICTED: Oreochromis niloticus myosin IB transcript variant 1 (MYO1B) mRNA			UPSTREAM: 4895 bases
LG16_21	29077718	C	T	2.24923	1.61087	19396046	XM_003443327.1	PREDICTED: Oreochromis niloticus basic leucine zipper and W2 domain-containing protein 1-A-like (LOC100710305) mRNA			UPSTREAM: 4972 bases
LG16_21	29077718	C	T	2.24923	1.61087						INTERGENIC
LG16_21	29077718	C	T	2.24923	1.61087	19396219	XM_003443330.1	PREDICTED: Oreochromis niloticus myosin IB transcript variant 2 (MYO1B) mRNA			UPSTREAM: 3343 bases
LG16_21	29077718	C	T	2.24923	1.61087	19396492	XM_003443331.1	PREDICTED: Oreochromis niloticus myosin IB transcript variant 3 (MYO1B) mRNA			UPSTREAM: 3343 bases
LG16_21	29077718	C	T	2.24923	1.61087	19396680	XM_003443329.1	PREDICTED: Oreochromis niloticus myosin IB transcript variant 1 (MYO1B) mRNA			UPSTREAM: 3343 bases
LG16_21	29124983	G	A	2.15042	1.50139						INTERGENIC
LG16_21	29124983	G	A	2.15042	1.50139	19396219	XM_003443330.1	PREDICTED: Oreochromis niloticus myosin IB transcript variant 2 (MYO1B) mRNA			DOWNSTREAM: 788 bases
LG16_21	29124983	G	A	2.15042	1.50139	19396492	XM_003443331.1	PREDICTED: Oreochromis niloticus myosin IB transcript variant 3 (MYO1B) mRNA			DOWNSTREAM: 788 bases
LG16_21	29124983	G	A	2.15042	1.50139	19396680	XM_003443329.1	PREDICTED: Oreochromis niloticus myosin IB transcript variant 1 (MYO1B) mRNA			DOWNSTREAM: 788 bases
LG16_21	29259645	G	C	2.1383	1.48822						INTERGENIC
LG16_21	31148495	G	A	-2.34239	1.71759	19395269	XM_003443304.1	PREDICTED: Oreochromis niloticus c-X-C chemokine receptor type 2-like (LOC100704146) mRNA	CXCR2		DOWNSTREAM: 1056 bases
LG16_21	31148495	G	A	-2.34239	1.71759						INTERGENIC
LG16_21	32198636	C	T	2.13084	1.48015	19394516	XM_003443244.1	PREDICTED: Oreochromis niloticus obscurin-like protein 1-like (LOC100710658) mRNA	OBSL1		INTRON
LG16_21	34467446	T	C	2.81954	2.31792	19750948	XM_003458840.1	PREDICTED: Oreochromis niloticus PMS1 postmeiotic segregation increased 1 (S. cerevisiae) (PMS1) mRNA	PMS1	19750956	SYNONYMOUS_CODING	A/A	gcA/gcG	326	4
LG16_21	34467786	A	C	2.04784	1.39174	19750948	XM_003458840.1	PREDICTED: Oreochromis niloticus PMS1 postmeiotic segregation increased 1 (S. cerevisiae) (PMS1) mRNA			INTRON
LG16_21	34614384	C	T	2.31572	1.68669	19750942	XM_003458836.1	PREDICTED: Oreochromis niloticus hypothetical protein LOC100689975 (LOC100689975) mRNA			INTRON
LG17	959488	G	A	-2.04296	1.38662	19718671	XM_003457363.1	PREDICTED: Oreochromis niloticus abnormal spindle-like microcephaly-associated protein homolog (LOC100697832) mRNA	ASPM		INTRON
LG17	1243626	T	C	-2.15537	1.50678	19604632	XM_003452342.1	PREDICTED: Oreochromis niloticus cache domain containing 1 (CACHD1) mRNA	CACHD1		INTRON
LG17	1243626	T	C	-2.15537	1.50678	19772900	XM_003459763.1	PREDICTED: Oreochromis niloticus hypothetical protein LOC100700063 (LOC100700063) mRNA			DOWNSTREAM: 950 bases
LG17	1621125	G	A	-2.2135	1.57085						INTERGENIC
LG17	2037094	C	A	-2.28627	1.65289						INTERGENIC
LG17	2975202	A	T	-3.37846	3.13731						INTERGENIC
LG17	7793670	C	T	-2.80585	2.29943	19544151	XM_003449744.1	PREDICTED: Oreochromis niloticus myotubularin-related protein 5-like (LOC100707905) mRNA	SBF1		INTRON
LG17	8552989	C	T	-2.57976	2.00494						INTERGENIC
LG17	9185058	T	C	-2.20998	1.56693						INTERGENIC
LG17	9185058	T	C	-2.20998	1.56693	19711806	XM_003457014.1	PREDICTED: Oreochromis niloticus 40S ribosomal protein S14-like (LOC100696222) mRNA	RPS14		UPSTREAM: 3103 bases
LG17	11551423	T	C	-2.10188	1.44899						INTERGENIC
LG17	17544963	T	C	-2.763	2.24206	19596946	XM_003452020.1	PREDICTED: Oreochromis niloticus PRKC apoptosis WT1 regulator protein-like (LOC100695853) mRNA	PAWR		INTRON
LG17	17550596	G	A	-2.763	2.24206	19596946	XM_003452020.1	PREDICTED: Oreochromis niloticus PRKC apoptosis WT1 regulator protein-like (LOC100695853) mRNA			UPSTREAM: 3091 bases
LG17	17550596	G	A	-2.763	2.24206						INTERGENIC
LG17	19526931	G	T	-2.13639	1.48614	19596563	XM_003452012.1	PREDICTED: Oreochromis niloticus differentially expressed in FDCP 6 homolog (LOC100693715) mRNA	DEF6		INTRON
LG17	19963895	C	G	-2.50721	1.91475	19434700	XM_003444978.1	PREDICTED: Oreochromis niloticus apoptotic protease-activating factor 1-like (LOC100701636) mRNA	APAF1		INTRON
LG17	21421783	C	A	-2.07913	1.42475	19434038	XM_003445003.1	PREDICTED: Oreochromis niloticus IQ motif and SEC7 domain-containing protein 3-like (LOC100708345) mRNA	IQSEC3		INTRON
LG17	21422529	A	G	2.31511	1.68599	19434038	XM_003445003.1	PREDICTED: Oreochromis niloticus IQ motif and SEC7 domain-containing protein 3-like (LOC100708345) mRNA			INTRON
LG17	26161981	T	G	2.08221	1.42802						INTERGENIC
LG17	28269278	A	G	-2.22368	1.5822	19436271	XM_003445070.1	PREDICTED: Oreochromis niloticus TBC1 domain family member 22A (TBC1D22A) mRNA	TBC1D22A		INTRON
LG17	29411647	T	C	-2.31409	1.68481	19435815	XM_003445089.1	PREDICTED: Oreochromis niloticus sodium-coupled monocarboxylate transporter 1-like (LOC100708619) mRNA	SLC5A8		INTRON
LG18	4925328	T	G	2.40098	1.78645	19271683	XM_003438045.1	PREDICTED: Oreochromis niloticus coiled-coil domain-containing protein 39-like (LOC100704925) mRNA	CCDC39		INTRON
LG18	4925328	T	G	2.40098	1.78645	19264613	XM_003437802.1	PREDICTED: Oreochromis niloticus DCN1-like protein 1-like (LOC100705550) mRNA	DCUN1D1		DOWNSTREAM: 2422 bases
LG18	10522031	A	G	2.08832	1.43452						INTERGENIC
LG18	10539646	A	C	2.08832	1.43452						INTERGENIC
LG18	10543274	C	T	2.19759	1.55318						INTERGENIC
LG18	10561365	G	A	2.21114	1.56821						INTERGENIC
LG18	11125739	G	A	2.11481	1.46286						INTERGENIC
LG18	12945342	G	A	3.02625	2.60624						INTERGENIC
LG18	21212763	G	A	3.76501	3.77847						INTERGENIC
LG18	22709208	A	G	2.61938	2.05508	19492741	XM_003447481.1	PREDICTED: Oreochromis niloticus rho GTPase-activating protein 12-like (LOC100700475) mRNA	ARHGAP12		INTRON
LG18	22841726	C	T	2.67335	2.12438	19493934	XM_003447480.1	PREDICTED: Oreochromis niloticus contactin-associated protein-like 4-like (LOC100700197) mRNA	CNTNAP4		INTRON
LG18	23552106	A	G	2.54848	1.9658	19493392	XM_003447475.1	PREDICTED: Oreochromis niloticus partitioning defective 3 homolog (LOC100698856) mRNA	PARD3		INTRON
LG18	25739220	C	T	2.89089	2.41549	19766408	XM_003459513.1	PREDICTED: Oreochromis niloticus hypothetical protein LOC100690514 (LOC100690514) mRNA			INTRON
LG18	25739220	C	T	2.89089	2.41549	19771849	XM_003458141.1	PREDICTED: Oreochromis niloticus zinc finger protein 436-like (LOC100694110) mRNA	Znf436		UPSTREAM: 3796 bases
LG19	501445	C	T	-2.00872	1.35099	19621164	XM_003453130.1	PREDICTED: Oreochromis niloticus hypothetical protein LOC100706769 (LOC100706769) mRNA			INTRON
LG19	3026293	C	T	-2.05553	1.39981						INTERGENIC
LG19	3105948	C	T	-2.05553	1.39981						INTERGENIC
LG19	3336540	C	G	-2.07108	1.41622	19624406	XM_003453230.1	PREDICTED: Oreochromis niloticus sorting nexin-14-like (LOC100711138) mRNA	SNX14		INTRON
LG19	4450016	G	A	-2.03998	1.3835	19626488	XM_003453206.1	PREDICTED: Oreochromis niloticus cathepsin L2-like (LOC100704815) mRNA	CTSV		INTRON
LG19	4450016	G	A	-2.03998	1.3835	19788958	XM_003460490.1	PREDICTED: Oreochromis niloticus cathepsin L-like (LOC100689992) mRNA	Ctsl		UPSTREAM: 758 bases
LG19	4450016	G	A	-2.03998	1.3835	19625981	XM_003453205.1	PREDICTED: Oreochromis niloticus cathepsin L-like (LOC100704278) mRNA			DOWNSTREAM: 4902 bases
LG19	5377736	G	T	2.03158	1.37472						INTERGENIC
LG19	6304579	A	G	-2.03489	1.37818						INTERGENIC
LG19	6304579	A	G	-2.03489	1.37818	19386095	XM_003442915.1	PREDICTED: Oreochromis niloticus cytokine receptor-like factor 1-like (LOC100710391) mRNA	Crlf1		UPSTREAM: 4343 bases
LG19	6373313	C	T	-2.158	1.50965	19384367	XM_003442817.1	PREDICTED: Oreochromis niloticus nardilysin-like (LOC100705136) mRNA	NRD1	19384390	SYNONYMOUS_CODING	L/L	ctG/ctA	812	4
LG19	6799503	G	A	-2.33871	1.7133	19385671	XM_003442903.1	PREDICTED: Oreochromis niloticus GTP-binding protein Di-Ras2-like (LOC100707435) mRNA	DIRAS2		INTRON
LG19	6800300	C	T	-2.33871	1.7133	19385671	XM_003442903.1	PREDICTED: Oreochromis niloticus GTP-binding protein Di-Ras2-like (LOC100707435) mRNA			INTRON
LG19	8323638	T	C	-2.17731	1.53081	19388951	XM_003443021.1	PREDICTED: Oreochromis niloticus glutamate [NMDA] receptor subunit 3A-like (LOC100692877) mRNA	Grin3a		INTRON
LG19	11057585	G	A	2.75081	2.22586	19443719	XM_003445412.1	PREDICTED: Oreochromis niloticus PPPDE peptidase domain-containing protein 1-like (LOC100707081) mRNA	PPPDE1		INTRON
LG19	13718958	C	T	2.18585	1.5402						INTERGENIC
LG19	22123886	C	G	-2.15544	1.50685						INTERGENIC
LG19	25868519	C	T	-2.31943	1.69098	19692482	XM_003456200.1	PREDICTED: Oreochromis niloticus leucine-rich repeat-containing protein 68-like (LOC100697639) mRNA	PPP1R37		INTRON
LG20	434853	C	G	-2.2127	1.56995						INTERGENIC
LG20	3064035	G	A	2.7144	2.17785						INTERGENIC
LG20	3113193	T	C	2.9257	2.46384						INTERGENIC
LG20	3113193	T	C	2.9257	2.46384	19459362	XM_003446002.1	PREDICTED: Oreochromis niloticus myosin-7-like (LOC100707717) mRNA	MYH7		DOWNSTREAM: 1625 bases
LG20	3745865	G	A	2.17055	1.52339	19456853	XM_003445966.1	PREDICTED: Oreochromis niloticus potassium voltage-gated channel subfamily D member 1-like (LOC100697063) mRNA	Kcnd1		INTRON
LG20	4134505	T	G	2.65856	2.10526	19457373	XM_003445991.1	PREDICTED: Oreochromis niloticus sodium- and chloride-dependent creatine transporter 1-like (LOC100704248) mRNA	SLC6A8		INTRON
LG20	4514432	C	G	2.22885	1.58797						INTERGENIC
LG20	4752276	C	T	2.18976	1.54452	19712788	XM_003457061.1	PREDICTED: Oreochromis niloticus 3-hydroxyacyl-CoA dehydrogenase type-2-like (LOC100708936) mRNA	HSD17B10	19712790	SYNONYMOUS_CODING	L/L	ctG/ctA	52	4
LG20	8175547	C	G	2.30398	1.67318						INTERGENIC
LG20	15348555	A	C	2.73647	2.20689	19291047	XM_003438888.1	PREDICTED: Oreochromis niloticus SAM domain and HD domain-containing protein 1-like (LOC100705915) mRNA	SAMHD1		INTRON
LG20	19326664	C	T	2.95728	2.50812	19711076	XM_003456966.1	PREDICTED: Oreochromis niloticus kelch domain-containing protein 8B-like (LOC100705717) mRNA	KLHDC8B		INTRON
LG20	19540267	C	T	2.67005	2.1201						INTERGENIC
LG20	20436069	G	C	2.2034	1.55962	19530325	XM_003449112.1	PREDICTED: Oreochromis niloticus Krueppel-like factor 15-like (LOC100694784) mRNA	KLF15		INTRON
LG20	20436069	G	C	2.2034	1.55962	19530496	XM_003449111.1	PREDICTED: Oreochromis niloticus copine-9-like (LOC100694516) mRNA	Cpne9		DOWNSTREAM: 3181 bases
LG20	25696069	G	A	2.15725	1.50883	19510194	XM_003448166.1	PREDICTED: Oreochromis niloticus structural maintenance of chromosomes protein 1A-like (LOC100708270) mRNA	SMC1A		INTRON
LG2	6104756	C	T	3.37724	3.13539						INTERGENIC
LG2	8374410	G	A	-2.14865	1.49946						INTERGENIC
LG2	18488230	T	C	-2.02657	1.36951						INTERGENIC
LG2	18674569	G	A	2.83295	2.3361	19425960	XM_003444622.1	PREDICTED: Oreochromis niloticus hypothetical protein LOC100695475 (LOC100695475) mRNA			INTRON
LG2	19816983	C	T	2.30691	1.67654	19669909	XM_003455199.1	PREDICTED: Oreochromis niloticus receptor expression-enhancing protein 2-like (LOC100690493) mRNA	REEP2	19669917	SYNONYMOUS_CODING	N/N	aaC/aaT	273	2
LG2	19816983	C	T	2.30691	1.67654	19669841	XM_003455198.1	PREDICTED: Oreochromis niloticus hypothetical protein LOC100690225 (LOC100690225) mRNA			DOWNSTREAM: 1108 bases
LG2	20134001	T	C	3.15589	2.79586	19669853	XM_003455194.1	PREDICTED: Oreochromis niloticus cyclin-J-like (LOC100712043) mRNA	Ccnj		UPSTREAM: 3772 bases
LG2	20134001	T	C	3.15589	2.79586						INTERGENIC
LG2	20134001	T	C	3.15589	2.79586	19669514	XM_003455193.1	PREDICTED: Oreochromis niloticus complement C1q tumor necrosis factor-related protein 2-like (LOC100711778) mRNA	C1qtnf2		DOWNSTREAM: 1250 bases
LG2	22607436	C	T	2.38818	1.77129						INTERGENIC
LG2	23180163	C	T	3.02135	2.5992	19453924	XM_003445844.1	PREDICTED: Oreochromis niloticus vesicle transport protein SEC20-like (LOC100709063) mRNA	SEC20		UPSTREAM: 4910 bases
LG2	23180163	C	T	3.02135	2.5992	19454029	XM_003445843.1	PREDICTED: Oreochromis niloticus V-type proton ATPase subunit e 1-like (LOC100708794) mRNA	ATP6V1E1		UPSTREAM: 2677 bases
LG2	23180163	C	T	3.02135	2.5992	19454112	XM_003445841.1	PREDICTED: Oreochromis niloticus serine /threonine-protein phosphatase 2A 55 kDa regulatory subunit B beta isoform-like transcript variant 2 (LOC100708080) mRNA	Ppp2r2b		UPSTREAM: 4694 bases
LG2	23180163	C	T	3.02135	2.5992	19453779	XM_003445842.1	PREDICTED: Oreochromis niloticus 60S ribosomal protein L26-like (LOC100708525) mRNA	RPL26		DOWNSTREAM: 32 bases
LG2	23180163	C	T	3.02135	2.5992						INTERGENIC
LG2	24418424	C	T	-2.8892	2.41316	19454774	XM_003445822.1	PREDICTED: Oreochromis niloticus odz odd Oz /ten-m homolog 2 (Drosophila) (ODZ2) mRNA	ODZ2		INTRON
LG2	24486247	G	A	-2.49302	1.89736	19453533	XM_003445819.1	PREDICTED: Oreochromis niloticus NTF2-related export protein 2-like (LOC100703071) mRNA	NXT2		UPSTREAM: 4302 bases
LG2	24486247	G	A	-2.49302	1.89736	19453493	XM_003445818.1	PREDICTED: Oreochromis niloticus 26S proteasome non-ATPase regulatory subunit 10-like (LOC100702805) mRNA	PSMD10		INTRON
LG2	24486247	G	A	-2.49302	1.89736	19453335	XM_003445817.1	PREDICTED: Oreochromis niloticus baculoviral IAP repeat-containing protein 4-like (LOC100702537) mRNA	BIRC4		UPSTREAM: 3023 bases
LG22	2185745	G	A	-2.32893	1.70196						INTERGENIC
LG22	2185745	G	A	-2.32893	1.70196	19656219	XM_003454616.1	PREDICTED: Oreochromis niloticus macrophage mannose receptor 1-like (LOC100710612) mRNA	MRC1		UPSTREAM: 2989 bases
LG22	5621171	A	G	2.00887	1.35114	19487057	XM_003447255.1	PREDICTED: Oreochromis niloticus sodium /hydrogen exchanger 3-like (LOC100708625) mRNA	Slc9a3	19487072	NON_SYNONYMOUS_CODING	Y/C	tAt/tGt	716	1
LG22	5869014	T	C	2.73709	2.20771						INTERGENIC
LG22	5869014	T	C	2.73709	2.20771	19487811	XM_003447265.1	PREDICTED: Oreochromis niloticus nuclear factor of activated T-cells cytoplasmic 1-like (LOC100711301) mRNA	NFATC1		UPSTREAM: 2435 bases
LG22	5903384	A	G	2.7881	2.27558	19487811	XM_003447265.1	PREDICTED: Oreochromis niloticus nuclear factor of activated T-cells cytoplasmic 1-like (LOC100711301) mRNA			INTRON
LG22	5911824	G	A	2.7881	2.27558	19487811	XM_003447265.1	PREDICTED: Oreochromis niloticus nuclear factor of activated T-cells cytoplasmic 1-like (LOC100711301) mRNA			INTRON
LG22	7807072	G	A	2.20803	1.56476	19607049	XM_003452431.1	PREDICTED: Oreochromis niloticus RNA-binding motif single-stranded-interacting protein 3-like (LOC100693099) mRNA	RBMS3		INTRON
LG22	16014625	G	A	-2.00029	1.34229	19406545	XM_003443785.1	PREDICTED: Oreochromis niloticus receptor-type tyrosine-protein phosphatase U-like (LOC100696522) mRNA	PTPRU		INTRON
LG22	17842609	C	T	2.19416	1.54938	19405999	XM_003443757.1	PREDICTED: Oreochromis niloticus KH domain-containing RNA-binding signal transduction-associated protein 3-like (LOC100712006) mRNA	KHDRBS3		INTRON
LG22	20922473	C	T	3.15964	2.80144	19525494	XM_003448897.1	PREDICTED: Oreochromis niloticus potassium voltage-gated channel subfamily H member 8-like (LOC100703273) mRNA	Kcnh8		INTRON
LG22	20926318	G	A	2.77838	2.26257	19525494	XM_003448897.1	PREDICTED: Oreochromis niloticus potassium voltage-gated channel subfamily H member 8-like (LOC100703273) mRNA			INTRON
LG22	20939179	G	T	2.05401	1.39822						INTERGENIC
LG22	20939179	G	T	2.05401	1.39822	19525556	XM_003448898.1	PREDICTED: Oreochromis niloticus SATB homeobox 1 (SATB1) mRNA	SATB1		UPSTREAM: 2581 bases
LG22	22197151	A	G	-2.64842	2.09222						INTERGENIC
LG22	23413366	T	C	-2.22972	1.58896						INTERGENIC
LG22	23503283	G	A	-2.1942	1.54942						INTERGENIC
LG22	25643617	G	A	-2.01229	1.35469						INTERGENIC
LG23	892410	C	T	-2.53447	1.94839	19659417	XM_003454705.1	PREDICTED: Oreochromis niloticus E3 ubiquitin-protein ligase TRIM21-like (LOC100712414) mRNA	TRIM21		UPSTREAM: 192 bases
LG23	892410	C	T	-2.53447	1.94839						INTERGENIC
LG23	892410	C	T	-2.53447	1.94839	19657906	XM_003454695.1	PREDICTED: Oreochromis niloticus tripartite motif-containing protein 39-like (LOC100709736) mRNA	TRIM39		DOWNSTREAM: 46 bases
LG23	2437025	G	T	3.0712	2.67121	19744095	XM_003457959.1	PREDICTED: Oreochromis niloticus protein NLRC3-like (LOC100709922) mRNA	NLRC3		UPSTREAM: 396 bases
LG23	2437025	G	T	3.0712	2.67121						INTERGENIC
LG23	3039069	T	C	-2.44216	1.83565						INTERGENIC
LG23	3039069	T	C	-2.44216	1.83565	19731108	XM_003457967.1	PREDICTED: Oreochromis niloticus hypothetical protein LOC100712056 (LOC100712056) mRNA			DOWNSTREAM: 1677 bases
LG23	3879957	C	T	-2.16131	1.51326	19706217	XM_003456437.1	PREDICTED: Oreochromis niloticus protein NLRC3-like (LOC100695251) mRNA			INTRON
LG23	3879957	C	T	-2.16131	1.51326	19690915	XM_003455849.1	PREDICTED: Oreochromis niloticus protein NLRC3-like (LOC100711510) mRNA			INTRON
LG23	3879957	C	T	-2.16131	1.51326	19709760	XM_003456872.1	PREDICTED: Oreochromis niloticus NACHT LRR and PYD domains-containing protein 1-like (LOC100702137) mRNA	NLRP1		INTRON
LG23	3879957	C	T	-2.16131	1.51326	19416887	XM_003444231.1	PREDICTED: Oreochromis niloticus protein NLRC3-like (LOC100702088) mRNA			INTRON
LG23	3922116	A	T	-2.16131	1.51326	19690915	XM_003455849.1	PREDICTED: Oreochromis niloticus protein NLRC3-like (LOC100711510) mRNA			INTRON
LG23	3922116	A	T	-2.16131	1.51326	19709760	XM_003456872.1	PREDICTED: Oreochromis niloticus NACHT LRR and PYD domains-containing protein 1-like (LOC100702137) mRNA			INTRON
LG23	3922116	A	T	-2.16131	1.51326	19416998	XM_003444233.1	PREDICTED: Oreochromis niloticus protein NLRC3-like (LOC100702622) mRNA			DOWNSTREAM: 4642 bases
LG23	3952828	G	A	-3.27263	2.97244	19690915	XM_003455849.1	PREDICTED: Oreochromis niloticus protein NLRC3-like (LOC100711510) mRNA			INTRON
LG23	3952828	G	A	-3.27263	2.97244	19709760	XM_003456872.1	PREDICTED: Oreochromis niloticus NACHT LRR and PYD domains-containing protein 1-like (LOC100702137) mRNA			INTRON
LG23	3952828	G	A	-3.27263	2.97244	19416998	XM_003444233.1	PREDICTED: Oreochromis niloticus protein NLRC3-like (LOC100702622) mRNA			INTRON
LG3	548718	C	G	2.10219	1.44932	19741007	XM_003458391.1	PREDICTED: Oreochromis niloticus mitogen-activated protein kinase kinase kinase kinase 3-like (LOC100696841) mRNA	MAP4K3		INTRON
LG3	2057555	A	C	-2.04805	1.39196	19561531	XM_003450365.1	PREDICTED: Oreochromis niloticus neurexin-2-alpha-like (LOC100698955) mRNA	Nrxn2		INTRON
LG3	2057561	A	G	2.34883	1.72509	19561531	XM_003450365.1	PREDICTED: Oreochromis niloticus neurexin-2-alpha-like (LOC100698955) mRNA			INTRON
LG3	2075322	A	G	-2.1715	1.52442	19561531	XM_003450365.1	PREDICTED: Oreochromis niloticus neurexin-2-alpha-like (LOC100698955) mRNA			INTRON
LG3	2124402	C	T	-2.02284	1.36563						INTERGENIC
LG3	2315901	G	A	-2.41948	1.80847						INTERGENIC
LG3	2319422	T	C	-2.07792	1.42347						INTERGENIC
LG3	2342789	G	A	-2.37853	1.75991						INTERGENIC
LG3	10083237	T	C	2.31524	1.68613	19557423	XM_003450324.1	PREDICTED: Oreochromis niloticus retinal-specific ATP-binding cassette transporter-like (LOC100710781) mRNA	ABCA4		DOWNSTREAM: 252 bases
LG3	10083237	T	C	2.31524	1.68613						INTERGENIC
LG3	10090766	C	A	2.29795	1.66626						INTERGENIC
LG3	14404917	A	G	-2.04411	1.38782	19751528	XM_003458877.1	PREDICTED: Oreochromis niloticus very long-chain specific acyl-CoA dehydrogenase mitochondrial-like (LOC100703037) mRNA	ACADVL		UPSTREAM: 1609 bases
LG3	14404917	A	G	-2.04411	1.38782	19751462	XM_003458869.1	PREDICTED: Oreochromis niloticus segment polarity protein dishevelled homolog DVL-2-like (LOC100700695) mRNA	Dvl2		DOWNSTREAM: 2240 bases
LG3	14404917	A	G	-2.04411	1.38782						INTERGENIC
LG3	14837521	C	T	-2.08466	1.43063	19495180	XM_003447554.1	PREDICTED: Oreochromis niloticus myosin-IXa-like (LOC100698058) mRNA	MYO9A		INTRON
LG3	14877461	G	A	-2.0853	1.43131						INTERGENIC
LG3	15206709	C	T	-2.10332	1.45053	19493657	XM_003447519.1	PREDICTED: Oreochromis niloticus snurportin-1-like (LOC100711750) mRNA	SNUPN		INTRON
LG3	15306873	C	T	-2.11116	1.45893						INTERGENIC
LG3	15847315	G	A	2.86317	2.37734						INTERGENIC
LG3	17318932	T	C	2.04692	1.39077						INTERGENIC
LG3	17528105	G	C	-2.1271	1.4761	19496432	XM_003447587.1	PREDICTED: Oreochromis niloticus hypothetical protein LOC100707996 (LOC100707996) mRNA			INTRON
LG3	17541540	T	C	-2.12317	1.47186	19495056	XM_003447588.1	PREDICTED: Oreochromis niloticus RNA (guanine-9-)-methyltransferase domain-containing protein 3-like (LOC100708267) mRNA			DOWNSTREAM: 534 bases
LG3	17541540	T	C	-2.12317	1.47186	19496432	XM_003447587.1	PREDICTED: Oreochromis niloticus hypothetical protein LOC100707996 (LOC100707996) mRNA			UPSTREAM: 2707 bases
LG3	17541540	T	C	-2.12317	1.47186						INTERGENIC
LG3	17619817	G	A	-2.11988	1.46832						INTERGENIC
LG3	17645607	G	A	2.16694	1.51943						INTERGENIC
LG3	18995762	A	G	-3.01949	2.59654						INTERGENIC
LG4	403676	C	T	2.23976	1.60022						INTERGENIC
LG4	404998	A	C	2.47387	1.87401						INTERGENIC
LG4	416260	C	T	3.13681	2.76753						INTERGENIC
LG4	474890	G	T	4.58262	5.33801	19615376	XM_003452838.1	PREDICTED: Oreochromis niloticus calcium channel voltage-dependent T type alpha 1I subunit (CACNA1I) mRNA	CACNA1I		INTRON
LG4	5232501	C	T	2.3144	1.68517	19664013	XM_003454948.1	PREDICTED: Oreochromis niloticus hypothetical protein LOC100711685 (LOC100711685) mRNA		19664020	SYNONYMOUS_CODING	N/N	aaC/aaT	121	2
LG4	5493319	A	C	2.47685	1.87762						INTERGENIC
LG4	10236414	T	G	2.35992	1.73805						INTERGENIC
LG4	10236414	T	G	2.35992	1.73805	19469279	XM_003446472.1	PREDICTED: Oreochromis niloticus TNF receptor-associated factor 7 (TRAF7) mRNA	TRAF7		DOWNSTREAM: 2129 bases
LG4	16187512	A	G	2.17503	1.5283	19366884	XM_003442107.1	PREDICTED: Oreochromis niloticus histone chaperone asf1b-B-like (LOC100711821) mRNA	asf1bb		INTRON
LG4	16187512	A	G	2.17503	1.5283	19364187	XM_003441978.1	PREDICTED: Oreochromis niloticus cAMP-dependent protein kinase catalytic subunit alpha-like (LOC100700452) mRNA	Prkaca		UPSTREAM: 2988 bases
LG4	20762673	A	G	2.04318	1.38685						INTERGENIC
LG4	20762673	A	G	2.04318	1.38685	19365045	XM_003442013.1	PREDICTED: Oreochromis niloticus gap junction gamma-1 protein-like (LOC100709861) mRNA	GJC1		UPSTREAM: 3276 bases
LG4	24147507	C	T	2.08955	1.43582	19377177	XM_003442498.1	PREDICTED: Oreochromis niloticus myosin heavy chain fast skeletal muscle-like (LOC100705928) mRNA	MYH3		DOWNSTREAM: 2084 bases
LG4	24147507	C	T	2.08955	1.43582	19376776	XM_003442499.1	PREDICTED: Oreochromis niloticus myosin-4-like (LOC100706198) mRNA	MYH4		DOWNSTREAM: 94 bases
LG4	24147507	C	T	2.08955	1.43582						INTERGENIC
LG4	28310632	C	T	-2.17468	1.52792						INTERGENIC
LG4	28310632	C	T	-2.17468	1.52792	19375445	XM_003442414.1	PREDICTED: Oreochromis niloticus integrin alpha-3-like (LOC100705213) mRNA	Itga3		DOWNSTREAM: 1063 bases
LG5	804303	C	T	-2.14459	1.49504						INTERGENIC
LG5	1247159	C	G	-2.0942	1.44079						INTERGENIC
LG5	1265623	C	G	-2.0942	1.44079	19469640	XM_003446502.1	PREDICTED: Oreochromis niloticus ETS-related transcription factor Elf-3-like (LOC100709513) mRNA	Elf3		UPSTREAM: 1073 bases
LG5	1265623	C	G	-2.0942	1.44079						INTERGENIC
LG5	1312917	C	T	-2.28344	1.64967						INTERGENIC
LG5	3030496	T	C	-2.29542	1.66336						INTERGENIC
LG5	3558431	G	C	-2.36846	1.74806						INTERGENIC
LG5	5708564	G	C	2.27452	1.6395	19609597	XM_003452589.1	PREDICTED: Oreochromis niloticus para-nitrobenzyl esterase-like (LOC100691126) mRNA	pnbA		INTRON
LG5	5721395	A	G	2.4477	1.84233	19610062	XM_003452604.1	PREDICTED: Oreochromis niloticus coiled-coil domain-containing protein 42 like-2-like (LOC100695681) mRNA	CCDC42		INTRON
LG5	6321157	G	A	-2.66965	2.11959	19611481	XM_003452610.1	PREDICTED: Oreochromis niloticus SH3 and multiple ankyrin repeat domains protein 2-like (LOC100697279) mRNA	SHANK2		INTRON
LG5	6363215	G	C	-2.66965	2.11959	19611481	XM_003452610.1	PREDICTED: Oreochromis niloticus SH3 and multiple ankyrin repeat domains protein 2-like (LOC100697279) mRNA			INTRON
LG5	6507322	C	A	-2.66965	2.11959	19609975	XM_003452592.1	PREDICTED: Oreochromis niloticus liprin-alpha-1-like (LOC100691932) mRNA	PPFIA1		INTRON
LG5	6611450	T	C	-2.66965	2.11959	19610266	XM_003452612.1	PREDICTED: Oreochromis niloticus peroxisomal membrane protein PEX16-like (LOC100697813) mRNA	PEX16		INTRON
LG5	6611450	T	C	-2.66965	2.11959	19609773	XM_003452593.1	PREDICTED: Oreochromis niloticus cysteinyl-tRNA synthetase cytoplasmic-like (LOC100692200) mRNA	CARS		UPSTREAM: 2740 bases
LG5	6649088	G	C	-2.66965	2.11959	19612080	XM_003452596.1	PREDICTED: Oreochromis niloticus lactase-like protein-like (LOC100693012) mRNA	LCTL		INTRON
LG5	6649088	G	C	-2.66965	2.11959	19609687	XM_003452595.1	PREDICTED: Oreochromis niloticus gamma-crystallin N-like (LOC100692739) mRNA	Crygn		UPSTREAM: 4686 bases
LG5	6656133	A	C	-2.66965	2.11959	19612080	XM_003452596.1	PREDICTED: Oreochromis niloticus lactase-like protein-like (LOC100693012) mRNA			INTRON
LG5	6657607	G	A	-2.66965	2.11959						INTERGENIC
LG5	6657607	G	A	-2.66965	2.11959	19612080	XM_003452596.1	PREDICTED: Oreochromis niloticus lactase-like protein-like (LOC100693012) mRNA			DOWNSTREAM: 467 bases
LG5	6658579	T	G	-2.66965	2.11959						INTERGENIC
LG5	6658579	T	G	-2.66965	2.11959	19612080	XM_003452596.1	PREDICTED: Oreochromis niloticus lactase-like protein-like (LOC100693012) mRNA			DOWNSTREAM: 1439 bases
LG5	6720061	T	C	-2.66965	2.11959	19610508	XM_003452613.1	PREDICTED: Oreochromis niloticus DIS3-like exonuclease 1-like (LOC100698347) mRNA	DIS3L		UPSTREAM: 661 bases
LG5	6720061	T	C	-2.66965	2.11959						INTERGENIC
LG5	6762107	C	T	-2.66965	2.11959						INTERGENIC
LG5	16127108	T	G	2.21028	1.56726						INTERGENIC
LG5	17947528	A	G	2.36526	1.7443	19347775	XM_003441297.1	PREDICTED: Oreochromis niloticus hypothetical protein LOC100698559 (LOC100698559) mRNA			UPSTREAM: 874 bases
LG5	17947528	A	G	2.36526	1.7443	19351478	XM_003441464.1	PREDICTED: Oreochromis niloticus hypothetical protein LOC100698830 (LOC100698830) mRNA			DOWNSTREAM: 1202 bases
LG5	17947528	A	G	2.36526	1.7443						INTERGENIC
LG5	20651612	A	G	2.68304	2.13694						INTERGENIC
LG5	21837568	G	A	3.74804	3.74904	19498191	XM_003447711.1	PREDICTED: Oreochromis niloticus cysteine desulfurase mitochondrial-like (LOC100697694) mRNA	NFS1		INTRON
LG5	21837568	G	A	3.74804	3.74904	19498307	XM_003447710.1	PREDICTED: Oreochromis niloticus uncharacterized protein C6orf89 homolog (LOC100697427) mRNA			UPSTREAM: 4428 bases
LG5	25323216	G	C	2.21305	1.57035						INTERGENIC
LG5	26919764	C	G	2.31382	1.6845						INTERGENIC
LG5	26919764	C	G	2.31382	1.6845	19513491	XM_003448362.1	PREDICTED: Oreochromis niloticus complement C1q subcomponent subunit C-like transcript variant 2 (LOC100692629) mRNA	CD93		UPSTREAM: 174 bases
LG5	27266908	A	G	3.61458	3.52168						INTERGENIC
LG5	27266908	A	G	3.61458	3.52168	19514853	XM_003448435.1	PREDICTED: Oreochromis niloticus zinc-binding protein A33-like (LOC100690928) mRNA			DOWNSTREAM: 1720 bases
LG5	32784849	A	C	2.73259	2.20178						INTERGENIC
LG5	34832847	C	G	-2.42568	1.81589						INTERGENIC
LG5	34832847	C	G	-2.42568	1.81589	19592840	XM_003451872.1	PREDICTED: Oreochromis niloticus deoxyribonuclease-1-like (LOC100700928) mRNA	DNASE1		UPSTREAM: 442 bases
LG6	112098	G	A	-2.1427	1.49299						INTERGENIC
LG6	726536	G	A	-2.17047	1.5233	19699517	XM_003456532.1	PREDICTED: Oreochromis niloticus integral membrane protein GPR137B-like (LOC100698978) mRNA	GPR137B		INTRON
LG6	1979568	C	T	2.22419	1.58277						INTERGENIC
LG6	10248798	A	C	-2.1467	1.49734	19542183	XM_003449670.1	PREDICTED: Oreochromis niloticus mothers against decapentaplegic homolog 1-like (LOC100711124) mRNA	Smad1		INTRON
LG6	10248798	A	C	-2.1467	1.49734	19542860	XM_003449708.1	PREDICTED: Oreochromis niloticus methylmalonic aciduria type A protein mitochondrial-like (LOC100698233) mRNA	MMAA		UPSTREAM: 4335 bases
LG6	12741457	G	T	2.31126	1.68155	19603071	XM_003452267.1	PREDICTED: Oreochromis niloticus endophilin-A1-like (LOC100692909) mRNA	Sh3gl2		INTRON
LG6	19561634	C	A	2.05328	1.39745						INTERGENIC
LG6	21330519	G	A	-3.57933	3.46284	19503740	XM_003447953.1	PREDICTED: Oreochromis niloticus netrin-1-like (LOC100696188) mRNA	Ntn1		INTRON
LG6	24711057	G	A	-2.57106	1.99402	19550757	XM_003450014.1	PREDICTED: Oreochromis niloticus hypothetical protein LOC100690849 (LOC100690849) mRNA			INTRON
LG6	26615172	G	A	2.14241	1.49268						INTERGENIC
LG6	26752026	C	T	-3.12183	2.74538	19637037	XM_003453799.1	PREDICTED: Oreochromis niloticus myosin-11-like (LOC100691292) mRNA	MYH11		INTRON
LG6	29165086	G	C	-2.67034	2.12047	19506199	XM_003448050.1	PREDICTED: Oreochromis niloticus neuronal acetylcholine receptor subunit alpha-3-like (LOC100700017) mRNA	CHRNA3		INTRON
LG6	29182898	C	T	-2.92805	2.46712						INTERGENIC
LG6	29182898	C	T	-2.92805	2.46712	19506199	XM_003448050.1	PREDICTED: Oreochromis niloticus neuronal acetylcholine receptor subunit alpha-3-like (LOC100700017) mRNA			DOWNSTREAM: 4636 bases
LG6	29185359	C	T	-2.92805	2.46712						INTERGENIC
LG6	29214508	C	A	-2.92817	2.46729						INTERGENIC
LG6	29214508	C	A	-2.92817	2.46729	19506096	XM_003448048.1	PREDICTED: Oreochromis niloticus neuronal acetylcholine receptor subunit alpha-7-like (LOC100699483) mRNA	CHRNA7		UPSTREAM: 1455 bases
LG6	29218394	C	G	-2.92817	2.46729	19506096	XM_003448048.1	PREDICTED: Oreochromis niloticus neuronal acetylcholine receptor subunit alpha-7-like (LOC100699483) mRNA			INTRON
LG6	29281430	C	T	-2.90403	2.43369						INTERGENIC
LG6	30105029	G	C	-2.03977	1.38328						INTERGENIC
LG6	30350549	A	G	-2.348	1.72413						INTERGENIC
LG6	30955073	C	T	-2.65653	2.10265						INTERGENIC
LG6	31701288	G	A	-2.75521	2.23169						INTERGENIC
LG6	31991147	G	C	-2.4864	1.88926						INTERGENIC
LG6	32480093	C	T	2.4988	1.90443						INTERGENIC
LG6	32739029	G	A	-2.89777	2.42501	19656421	XM_003454633.1	PREDICTED: Oreochromis niloticus insulin-like growth factor-binding protein 4-like (LOC100692290) mRNA	IGFBP4		INTRON
LG6	34090987	T	C	-2.78512	2.27159						INTERGENIC
LG6	35416484	G	A	2.58632	2.0132	19699329	XM_003456519.1	PREDICTED: Oreochromis niloticus phosphofurin acidic cluster sorting protein 1 (PACS1) mRNA	PACS1		INTRON
LG7	3360130	G	A	2.95775	2.50879						INTERGENIC
LG7	3710334	G	A	2.02763	1.37061	19305831	XM_003439548.1	PREDICTED: Oreochromis niloticus aminopeptidase N-like (LOC100702599) mRNA	Anpep	19305833	NON_SYNONYMOUS_CODING	R/H	cGt/cAt	257	1
LG7	4953410	T	C	3.25286	2.94215	19302851	XM_003439418.1	PREDICTED: Oreochromis niloticus c-C motif chemokine 8-like (LOC100691510) mRNA	CCL8		DOWNSTREAM: 2260 bases
LG7	4953410	T	C	3.25286	2.94215	19302973	XM_003439420.1	PREDICTED: Oreochromis niloticus hypothetical protein LOC100692050 (LOC100692050) mRNA			DOWNSTREAM: 4854 bases
LG7	4953410	T	C	3.25286	2.94215	19302707	XM_003439419.1	PREDICTED: Oreochromis niloticus c-C motif chemokine 3-like (LOC100691779) mRNA	CCL83		UPSTREAM: 175 bases
LG7	4953410	T	C	3.25286	2.94215						INTERGENIC
LG7	12108689	G	A	2.46743	1.86619						INTERGENIC
LG7	13085182	A	G	3.24929	2.93669						INTERGENIC
LG7	13665655	G	A	2.24863	1.6102						INTERGENIC
LG7	13758914	A	G	3.14461	2.77908						INTERGENIC
LG7	13780132	C	T	2.48627	1.88911						INTERGENIC
LG7	13780132	C	T	2.48627	1.88911	19541284	XM_003449635.1	PREDICTED: Oreochromis niloticus hypothetical protein LOC100701838 (LOC100701838) mRNA			UPSTREAM: 4637 bases
LG7	15316673	A	G	2.74827	2.22249	19583580	XM_003451511.1	PREDICTED: Oreochromis niloticus collagen alpha-1(XXVII) chain A-like (LOC100694254) mRNA	col27a1a		INTRON
LG7	16120111	A	G	2.10824	1.4558						INTERGENIC
LG7	16120111	A	G	2.10824	1.4558	19583256	XM_003451526.1	PREDICTED: Oreochromis niloticus probetacellulin-like (LOC100698239) mRNA	BTC		DOWNSTREAM: 2663 bases
LG7	16120882	C	T	2.78393	2.26999						INTERGENIC
LG7	16120882	C	T	2.78393	2.26999	19583256	XM_003451526.1	PREDICTED: Oreochromis niloticus probetacellulin-like (LOC100698239) mRNA			DOWNSTREAM: 3434 bases
LG7	16428292	A	G	2.46516	1.86343	19584388	XR_134855.1	PREDICTED: Oreochromis niloticus tyrosine-protein phosphatase non-receptor type 13-like (LOC100700391) miscRNA	PTPN13		INTRON
LG7	16649791	G	A	2.5099	1.91805						INTERGENIC
LG7	16752206	G	A	2.4367	1.82909						INTERGENIC
LG7	16787924	T	C	2.26831	1.63245	19583755	XM_003451535.1	PREDICTED: Oreochromis niloticus collagen and calcium-binding EGF domain-containing protein 1-like (LOC100700927) mRNA	CCBE1		INTRON
LG7	19746835	C	T	3.89275	4.00386						INTERGENIC
LG7	29357853	T	C	3.1572	2.79781						INTERGENIC
LG7	35185725	T	C	2.12151	1.47007						INTERGENIC
LG7	37411766	G	A	2.0589	1.40336	19324970	XM_003440353.1	PREDICTED: Oreochromis niloticus Hermansky-Pudlak syndrome 5 (HPS5) mRNA	HPS5	19324978	NON_SYNONYMOUS_CODING	C/Y	tGc/tAc	329	1
LG7	39838179	A	G	2.16999	1.52277	19331632	XM_003440612.1	PREDICTED: Oreochromis niloticus ras and EF-hand domain-containing protein-like (LOC100692867) mRNA	RASEF		UPSTREAM: 3 bases
LG7	39838179	A	G	2.16999	1.52277						INTERGENIC
LG7	39838179	A	G	2.16999	1.52277	19331331	XM_003440613.1	PREDICTED: Oreochromis niloticus semaphorin-4B-like (LOC100693140) mRNA	SEMA4B		DOWNSTREAM: 4406 bases
LG7	41522754	A	G	2.15845	1.51014						INTERGENIC
LG7	41539123	A	G	2.1898	1.54457						INTERGENIC
LG7	41693684	C	G	2.74633	2.21992	19330150	XM_003440573.1	PREDICTED: Oreochromis niloticus calcium channel voltage-dependent alpha 2 /delta subunit 1 (CACNA2D1) mRNA	CACNA2D1		INTRON
LG7	41910354	G	A	2.9552	2.50519						INTERGENIC
LG7	41944916	A	C	2.59184	2.02016	19329859	XM_003440568.1	PREDICTED: Oreochromis niloticus transmembrane protein 53-like (LOC100703688) mRNA	Tmem53		DOWNSTREAM: 3687 bases
LG7	41944916	A	C	2.59184	2.02016	19329752	XM_003440569.1	PREDICTED: Oreochromis niloticus RNA-binding protein 28-like (LOC100703956) mRNA	RBM28		UPSTREAM: 22 bases
LG7	41944916	A	C	2.59184	2.02016						INTERGENIC
LG7	41964924	C	T	2.59184	2.02016						INTERGENIC
LG7	41964924	C	T	2.59184	2.02016	19325970	XM_003440386.1	PREDICTED: Oreochromis niloticus inosine-5'-monophosphate dehydrogenase 1-like (LOC100701529) mRNA	IMPDH1		DOWNSTREAM: 613 bases
LG7	41970035	G	A	2.59184	2.02016	19325970	XM_003440386.1	PREDICTED: Oreochromis niloticus inosine-5'-monophosphate dehydrogenase 1-like (LOC100701529) mRNA			INTRON
LG7	42115028	C	G	2.11779	1.46606	19329720	XM_003440564.1	PREDICTED: Oreochromis niloticus Pyruvate dehydrogenase [acetyl-transferring]-phosphatase 2-like (LOC100702338) mRNA	PDP2		UPSTREAM: 2566 bases
LG7	42115028	C	G	2.11779	1.46606	19329808	XM_003440563.1	PREDICTED: Oreochromis niloticus coiled-coil domain-containing protein 79-like (LOC100702073) mRNA	ccdc79		INTRON
LG7	42127801	A	G	2.11779	1.46606	19329808	XM_003440563.1	PREDICTED: Oreochromis niloticus coiled-coil domain-containing protein 79-like (LOC100702073) mRNA			DOWNSTREAM: 3079 bases
LG7	42127801	A	G	2.11779	1.46606	19325819	XM_003440382.1	PREDICTED: Oreochromis niloticus hypothetical protein LOC100700443 (LOC100700443) mRNA			DOWNSTREAM: 3847 bases
LG7	42127801	A	G	2.11779	1.46606	19326002	XM_003440383.1	PREDICTED: Oreochromis niloticus hypothetical protein LOC100700712 (LOC100700712) mRNA		19326004	SYNONYMOUS_CODING	N/N	aaT/aaC	240	2
LG7	42366031	T	C	2.37073	1.75073						INTERGENIC
LG7	45065821	G	T	2.8748	2.39331						INTERGENIC
LG7	45065821	G	T	2.8748	2.39331	19327908	XM_003440500.1	PREDICTED: Oreochromis niloticus excitatory amino acid transporter 2-like (LOC100707787) mRNA	SLC1A2		DOWNSTREAM: 1393 bases
LG7	45070526	A	G	2.8748	2.39331	19327908	XM_003440500.1	PREDICTED: Oreochromis niloticus excitatory amino acid transporter 2-like (LOC100707787) mRNA			INTRON
LG7	50255124	G	A	-2.06295	1.40763						INTERGENIC
LG7	50255124	G	A	-2.06295	1.40763	19548835	XM_003449816.1	PREDICTED: Oreochromis niloticus hypothetical protein LOC100705242 (LOC100705242) mRNA			UPSTREAM: 2215 bases
LG7	50255124	G	A	-2.06295	1.40763	19735291	XM_003458072.1	PREDICTED: Oreochromis niloticus hypothetical protein LOC100696494 (LOC100696494) mRNA			UPSTREAM: 2215 bases
LG7	50852557	G	A	-2.29036	1.65757						INTERGENIC
LG7	50914201	C	T	2.77923	2.2637	19733664	XM_003458074.1	PREDICTED: Oreochromis niloticus NEDD4-binding protein 1-like (LOC100697301) mRNA	N4bp1		DOWNSTREAM: 2951 bases
LG7	50914201	C	T	2.77923	2.2637						INTERGENIC
LG7	50914201	C	T	2.77923	2.2637	19733491	XM_003458071.1	PREDICTED: Oreochromis niloticus E3 ubiquitin-protein ligase Siah1-like (LOC100696229) mRNA	SIAH1		DOWNSTREAM: 2449 bases
LG8_24	10541204	G	A	-2.08922	1.43548	19283883	XM_003438589.1	PREDICTED: Oreochromis niloticus DNA topoisomerase 2-alpha-like (LOC100691156) mRNA	TOP2A		INTRON
LG8_24	10551244	G	A	-2.08922	1.43548						INTERGENIC
LG8_24	10551244	G	A	-2.08922	1.43548	19287343	XM_003438751.1	PREDICTED: Oreochromis niloticus leucine-rich repeat-containing protein 3B-like (LOC100691158) mRNA	LRRC3B		UPSTREAM: 2854 bases
LG8_24	14757983	A	G	-3.30934	3.02911						INTERGENIC
LG8_24	14802867	A	G	-2.01104	1.35338						INTERGENIC
LG8_24	14870644	C	T	-2.26389	1.62744						INTERGENIC
LG8_24	14952391	T	C	-2.29294	1.66052	19364314	XM_003441939.1	PREDICTED: Oreochromis niloticus protocadherin-related 15 (PCDH15) mRNA	PCDH15		INTRON
LG8_24	14953592	A	G	-2.29294	1.66052	19364314	XM_003441939.1	PREDICTED: Oreochromis niloticus protocadherin-related 15 (PCDH15) mRNA			INTRON
LG8_24	15037608	C	T	-2.29102	1.65832	19364314	XM_003441939.1	PREDICTED: Oreochromis niloticus protocadherin-related 15 (PCDH15) mRNA			INTRON
LG8_24	16519546	G	A	-2.06621	1.41107	19362236	XM_003441919.1	PREDICTED: Oreochromis niloticus glycerol-3-phosphate acyltransferase 1 mitochondrial-like (LOC100705927) mRNA	Gpam		INTRON
LG8_24	17938877	G	A	4.88431	5.98383	19360006	XM_003441807.1	PREDICTED: Oreochromis niloticus paladin-like (LOC100698300) mRNA	PALD1		INTRON
LG8_24	21159286	T	C	2.08821	1.4344						INTERGENIC
LG8_24	22080502	C	T	-2.86875	2.385						INTERGENIC
LG8_24	22673837	G	A	-3.13348	2.76259						INTERGENIC
LG8_24	22700024	C	T	-2.85626	2.36789						INTERGENIC
LG8_24	23540009	G	A	2.63895	2.08007						INTERGENIC
LG8_24	23540009	G	A	2.63895	2.08007	19537271	XM_003449424.1	PREDICTED: Oreochromis niloticus uncharacterized protein C10orf88 homolog (LOC100711393) mRNA			DOWNSTREAM: 4123 bases
LG8_24	26465883	T	G	-2.07271	1.41794						INTERGENIC
LG8_24	29403629	A	G	3.10222	2.71652	19628291	XM_003453423.1	PREDICTED: Oreochromis niloticus 5-hydroxytryptamine receptor 3A-like (LOC100698779) mRNA	HTR3A		UPSTREAM: 4950 bases
LG9	169019	T	A	-2.41103	1.79839	19678162	XM_003455555.1	PREDICTED: Oreochromis niloticus potassium voltage-gated channel subfamily H member 2-like (LOC100696133) partial mRNA	KCNH2		INTRON
LG9	960170	A	G	-2.04396	1.38766						INTERGENIC
LG9	5463309	G	A	-4.12417	4.42937						INTERGENIC
LG9	5678656	G	A	-2.11539	1.46348						INTERGENIC
LG9	6076767	C	T	-2.23591	1.59589	19401925	XM_003443524.1	PREDICTED: Oreochromis niloticus hypothetical protein LOC100694048 (LOC100694048) mRNA			INTRON
LG9	7763436	G	A	2.51238	1.92111	19404902	XM_003443589.1	PREDICTED: Oreochromis niloticus contactin-associated protein-like 2-like (LOC100712272) mRNA	CNTNAP2		INTRON
LG9	10763343	G	C	2.27912	1.64474	19401886	XM_003443547.1	PREDICTED: Oreochromis niloticus cystatin-A-like (LOC100700458) mRNA	CSTA		DOWNSTREAM: 599 bases
LG9	10763343	G	C	2.27912	1.64474						INTERGENIC
LG9	14771726	C	T	3.46802	3.28042						INTERGENIC
LG9	15808229	C	T	3.57162	3.45004						INTERGENIC
LG9	19165882	T	C	4.82654	5.85723						INTERGENIC
LG9	20627776	G	A	-2.68994	2.14591						INTERGENIC
LG9	20685077	A	C	-2.68797	2.14335						INTERGENIC
UNK1	1105704	T	C	-2.53065	1.94366						INTERGENIC
UNK1	1105704	T	C	-2.53065	1.94366	19337338	XM_003440894.1	PREDICTED: Oreochromis niloticus gap junction alpha-3 protein-like (LOC100702701) mRNA	GJA3		DOWNSTREAM: 749 bases
UNK1	1261703	G	A	-2.5277	1.94001						INTERGENIC
UNK1	3880963	T	C	-2.10867	1.45627						INTERGENIC
UNK1	5984344	G	A	2.42645	1.81681	19336696	XM_003440862.1	PREDICTED: Oreochromis niloticus orphan nuclear receptor DAX2 (NR0B1b) mRNA	NR0B1b		UPSTREAM: 629 bases
UNK1	5984344	G	A	2.42645	1.81681						INTERGENIC
