# Supplementary material for: Signatures of selection in tilapia revealed by whole genome resequencing
Source: Sci Rep. 2015 Sep 16;5:14168. doi: 10.1038/srep14168 (PMC4570987; doi:10.1038/srep14168)
Supplement: Supplementary Table S5 [file srep14168-s5.xls]

## Sheet: pop4
Signatures of selection in tilapia revealed by whole genome resequencing
Junhong Xia, Zhiyi Bai Zining Meng, Yong Zhang, Le Wang, Feng Liu, Wu Jing, Zi Yi Wan, Jiale Li, Haoran Lin & Gen Hua Yue
Supplementary Table S5. Annotation for these SNPs with significant iHS values in the GIFT population
# Chromo	Position	Reference	Change	iHS	Pvalue	Trancript_ID	Gene ID	Gene information	Gene symbol	Exon_ID	Exon_Rank	Location	old_AA/new_AA	Old_codon/New_codon	Codon_Num(CDS)	Codon_Degeneracy
LG11	10757542	C	T	2.25997	1.623							INTERGENIC
LG11	14990169	G	A	2.21781	1.57564							INTERGENIC
LG11	15403561	G	T	2.41627	1.80464							INTERGENIC
LG11	16053129	A	G	2.62122	2.05742	19572121	XM_003450984.1	PREDICTED: Oreochromis niloticus integrin alpha 10 (ITGA10) mRNA	ITGA10			INTRON
LG11	21285933	T	A	4.43741	5.04072	19562178	XM_003450536.1	PREDICTED: Oreochromis niloticus cell adhesion molecule 4-like (LOC100700487) mRNA	Cadm			INTRON
LG11	21415045	T	C	2.35649	1.73404	19561096	XM_003450498.1	PREDICTED: Oreochromis niloticus transcription initiation factor TFIID subunit 12-like (LOC100690477) mRNA	TAF12			DOWNSTREAM: 2790 bases
LG11	21415045	T	C	2.35649	1.73404	19561133	XM_003450499.1	PREDICTED: Oreochromis niloticus CTP synthase 1-like (LOC100690751) mRNA	CTPS1			DOWNSTREAM: 3107 bases
LG11	21415045	T	C	2.35649	1.73404	19561694	XM_003450537.1	PREDICTED: Oreochromis niloticus ras-related protein Rab-39A-like (LOC100700753) mRNA	Rab-39A			INTRON
LG11	21435230	A	C	2.07077	1.41589							INTERGENIC
LG11	22219873	T	C	2.52456	1.93612							INTERGENIC
LG11	22219873	T	C	2.52456	1.93612	19561742	XM_003450547.1	PREDICTED: Oreochromis niloticus serine /threonine-protein kinase 40-like (LOC100703453) mRNA	STK40			UPSTREAM: 4096 bases
LG11	22219873	T	C	2.52456	1.93612	19561433	XM_003450513.1	PREDICTED: Oreochromis niloticus protein OSCP1-like (LOC100694431) mRNA	OSCP1			DOWNSTREAM: 2217 bases
LG11	22371800	G	A	3.46346	3.27304	19562090	XM_003450549.1	PREDICTED: Oreochromis niloticus hypothetical protein LOC100703997 (LOC100703997) mRNA				INTRON
LG11	22387914	G	A	2.75559	2.23221	19562032	XM_003450550.1	PREDICTED: Oreochromis niloticus mitogen-activated protein kinase kinase kinase 5-like (LOC100704269) mRNA	MAP3K5			INTRON
LG11	22387914	G	A	2.75559	2.23221	19562090	XM_003450549.1	PREDICTED: Oreochromis niloticus hypothetical protein LOC100703997 (LOC100703997) mRNA				UPSTREAM: 3756 bases
LG11	22392647	C	T	2.75559	2.23221	19562032	XM_003450550.1	PREDICTED: Oreochromis niloticus mitogen-activated protein kinase kinase kinase 5-like (LOC100704269) mRNA				INTRON
LG11	22424329	T	C	2.21266	1.56991	19561377	XM_003450517.1	PREDICTED: Oreochromis niloticus guanine nucleotide binding protein-like 2 (nucleolar) (GNL2) mRNA	GNL2			INTRON
LG11	23385377	G	A	2.37827	1.7596	19562314	XM_003450557.1	PREDICTED: Oreochromis niloticus eukaryotic translation initiation factor 2C 1 (EIF2C1) mRNA	EIF2C1			INTRON
LG11	23969433	C	T	3.17399	2.82288							INTERGENIC
LG11	23973776	C	T	4.1852	4.54529							INTERGENIC
LG11	23974939	C	T	3.1737	2.82244							INTERGENIC
LG11	25115414	T	C	2.27896	1.64456	19556647	XR_134848.1	PREDICTED: Oreochromis niloticus collagen alpha-1(XXVIII) chain-like (LOC100698954) miscRNA	COL28A1			INTRON
LG1	7515815	T	C	2.11883	1.46719							INTERGENIC
LG1	12546262	C	T	-2.20601	1.56252	19373519	XM_003442356.1	PREDICTED: Oreochromis niloticus myosin-Ie-like (LOC100711729) mRNA	MYO1E			INTRON
LG1	18290796	T	C	2.32089	1.69266	19260731	XM_003437620.1	PREDICTED: Oreochromis niloticus talin-2-like (LOC100700242) mRNA	TLN2	19260737	6	SYNONYMOUS_CODING	D/D	gaT/gaC	170	2
LG12	4580310	A	G	2.48618	1.889	19518091	XM_003448557.1	PREDICTED: Oreochromis niloticus breakpoint cluster region protein-like (LOC100701560) mRNA	BCR			INTRON
LG12	4582658	C	T	2.48528	1.8879	19518091	XM_003448557.1	PREDICTED: Oreochromis niloticus breakpoint cluster region protein-like (LOC100701560) mRNA				INTRON
LG12	8242624	G	C	3.0302	2.61191							INTERGENIC
LG12	8242624	G	C	3.0302	2.61191	19446717	XM_003445547.1	PREDICTED: Oreochromis niloticus protein FAM101A-like (LOC100697335) mRNA	FAM101A			UPSTREAM: 4267 bases
LG12	8864480	G	A	2.42086	1.81012							INTERGENIC
LG12	10813179	T	C	2.16203	1.51406							INTERGENIC
LG12	12144317	A	G	2.63095	2.06984	19611182	XM_003452653.1	PREDICTED: Oreochromis niloticus GDNF family receptor alpha-2-like (LOC100709267) mRNA	GFRA2			INTRON
LG12	15404161	C	G	3.14638	2.78172	19587481	XM_003451666.1	PREDICTED: Oreochromis niloticus apoptosis-inducing factor mitochondrion-associated 3 (AIFM3) mRNA	AIFM3			INTRON
LG12	17549293	T	C	2.16141	1.51337	19460142	XM_003446102.1	PREDICTED: Oreochromis niloticus uncharacterized protein C4orf37 homolog (LOC100712374) mRNA				INTRON
LG12	17559065	G	A	2.15818	1.50985	19460142	XM_003446102.1	PREDICTED: Oreochromis niloticus uncharacterized protein C4orf37 homolog (LOC100712374) mRNA				INTRON
LG12	17559798	C	T	2.15818	1.50985	19460142	XM_003446102.1	PREDICTED: Oreochromis niloticus uncharacterized protein C4orf37 homolog (LOC100712374) mRNA				INTRON
LG12	22233797	C	T	2.44178	1.8352							INTERGENIC
LG12	22981616	G	C	2.53825	1.95308							INTERGENIC
LG12	22985963	G	T	2.53825	1.95308							INTERGENIC
LG12	23091488	C	T	2.16107	1.513	19574030	XM_003451096.1	PREDICTED: Oreochromis niloticus calsenilin-like (LOC100693546) mRNA	KCNIP3			INTRON
LG12	23811185	C	T	2.58637	2.01326	19574103	XM_003451080.1	PREDICTED: Oreochromis niloticus ADAM metallopeptidase with thrombospondin type 1 motif 12 (ADAMTS12) mRNA	ADAMTS12			INTRON
LG12	23948203	G	A	2.35511	1.73242							INTERGENIC
LG12	27892675	C	T	2.03263	1.37582	19645062	XM_003454145.1	PREDICTED: Oreochromis niloticus zinc /RING finger protein 3-like (LOC100694364) mRNA	ZNRF3			INTRON
LG13	1348816	C	T	-2.91773	2.45273	19274921	XM_003438234.1	PREDICTED: Oreochromis niloticus ABC transporter G family member 20-like (LOC100709572) mRNA	ABCB20			INTRON
LG13	4174987	C	T	2.11199	1.45983	19276491	XM_003438255.1	PREDICTED: Oreochromis niloticus attractin-like protein 1-like (LOC100692310) mRNA	Atrnl1			INTRON
LG13	5077006	A	G	2.0182	1.36081							INTERGENIC
LG13	5140448	G	A	2.2496	1.61129							INTERGENIC
LG13	5205532	A	G	2.10798	1.45553							INTERGENIC
LG13	6710651	G	A	-2.07116	1.4163							INTERGENIC
LG13	6984435	C	T	-2.07579	1.42121	19681233	XM_003455678.1	PREDICTED: Oreochromis niloticus echinoderm microtubule-associated protein-like 6-like (LOC100709102) mRNA	Eml6			INTRON
LG13	21830405	C	T	2.15914	1.51089							INTERGENIC
LG13	23119222	C	T	2.13436	1.48395							INTERGENIC
LG13	24438279	A	T	2.5441	1.96035	19280042	XM_003438409.1	PREDICTED: Oreochromis niloticus ryanodine receptor 2-like (LOC100710196) mRNA	RYR2	19280054	12	SYNONYMOUS_CODING	T/T	acT/acA	225	4
LG13	26347084	C	T	-2.08292	1.42878							INTERGENIC
LG14	1168443	T	C	-3.08968	2.69817							INTERGENIC
LG14	1551628	C	T	-2.56308	1.98402							INTERGENIC
LG14	1626108	G	A	-3.13327	2.76228							INTERGENIC
LG14	1736711	G	A	-3.17072	2.81798							INTERGENIC
LG14	1803830	G	A	-3.17841	2.82949							INTERGENIC
LG14	2551460	G	A	-3.79674	3.83383	19723598	XM_003457608.1	PREDICTED: Oreochromis niloticus uncharacterized protein C11orf53 homolog (LOC100698529) mRNA				INTRON
LG14	2711526	C	T	-2.63616	2.0765							INTERGENIC
LG14	2765381	C	G	-3.71643	3.69453	19724359	XM_003457611.1	PREDICTED: Oreochromis niloticus alpha-2-macroglobulin-like (LOC100699612) mRNA	A2m			INTRON
LG14	2766527	C	T	-3.71643	3.69453	19724359	XM_003457611.1	PREDICTED: Oreochromis niloticus alpha-2-macroglobulin-like (LOC100699612) mRNA		19724371	12	SYNONYMOUS_CODING	S/S	agC/agT	458	2
LG14	2776838	C	T	-3.71643	3.69453	19724359	XM_003457611.1	PREDICTED: Oreochromis niloticus alpha-2-macroglobulin-like (LOC100699612) mRNA				INTRON
LG14	6123033	G	A	3.57523	3.45602							INTERGENIC
LG14	13629061	A	G	2.04289	1.38655							INTERGENIC
LG14	13877341	C	T	2.14648	1.4971							INTERGENIC
LG14	17367195	C	T	2.36457	1.74349							INTERGENIC
LG14	17469942	G	A	2.25751	1.62022	19569343	XM_003450869.1	PREDICTED: Oreochromis niloticus glutamate receptor ionotropic kainate 4-like (LOC100699675) mRNA	GRIK4			INTRON
LG14	17524696	C	T	2.3028	1.67183	19569343	XM_003450869.1	PREDICTED: Oreochromis niloticus glutamate receptor ionotropic kainate 4-like (LOC100699675) mRNA				INTRON
LG14	18705705	C	T	2.11383	1.46181							INTERGENIC
LG14	18705705	C	T	2.11383	1.46181	19662937	XM_003454830.1	PREDICTED: Oreochromis niloticus caspase-1-like (LOC100702756) mRNA	CASP1			DOWNSTREAM: 3327 bases
LG14	18705705	C	T	2.11383	1.46181	19663345	XM_003454850.1	PREDICTED: Oreochromis niloticus caspase-1-like (LOC100708116) mRNA				DOWNSTREAM: 3327 bases
LG14	19917004	C	T	-2.48129	1.88304	19667372	XM_003455064.1	PREDICTED: Oreochromis niloticus neural cell adhesion molecule 1-like (LOC100698889) mRNA	Cadm1			INTRON
LG14	20451025	C	A	-2.29707	1.66525							INTERGENIC
LG14	20451025	C	A	-2.29707	1.66525	19666545	XM_003455055.1	PREDICTED: Oreochromis niloticus lens fiber membrane intrinsic protein-like (LOC100696479) mRNA	LIM2			UPSTREAM: 3266 bases
LG14	20581500	G	A	-2.00692	1.34913	19667604	XM_003455073.1	PREDICTED: Oreochromis niloticus dual specificity tyrosine-phosphorylation-regulated kinase 1A-like (LOC100701581) mRNA	DYRK1A			INTRON
LG14	20705355	G	A	-2.21753	1.57534	19666814	XM_003455076.1	PREDICTED: Oreochromis niloticus histone H4 transcription factor-like (LOC100702391) mRNA	HINFP			DOWNSTREAM: 797 bases
LG14	20705355	G	A	-2.21753	1.57534							INTERGENIC
LG14	20711061	C	T	-2.33582	1.70996							INTERGENIC
LG14	21059509	C	T	-2.26858	1.63276	19667470	XM_003455094.1	PREDICTED: Oreochromis niloticus extracellular calcium-sensing receptor-like (LOC100707480) mRNA	CASR			DOWNSTREAM: 1335 bases
LG14	21059509	C	T	-2.26858	1.63276							INTERGENIC
LG14	21080133	G	C	-2.26858	1.63276	19667460	XM_003455095.1	PREDICTED: Oreochromis niloticus extracellular calcium-sensing receptor-like (LOC100707746) partial mRNA		19667463	3	NON_SYNONYMOUS_CODING	D/E	gaC/gaG	155	2
LG14	21091514	G	A	-2.26858	1.63276							INTERGENIC
LG14	23148196	G	A	-2.6905	2.14663							INTERGENIC
LG14	23148196	G	A	-2.6905	2.14663	19323434	XM_003440285.1	PREDICTED: Oreochromis niloticus calcium /calmodulin-dependent protein kinase kinase 1-like (LOC100697126) mRNA	Camkk1			DOWNSTREAM: 303 bases
LG14	23815617	T	A	-3.03511	2.61898							INTERGENIC
LG14	23847530	C	T	-3.02739	2.60788	19686774	XM_003455929.1	PREDICTED: Oreochromis niloticus roundabout homolog 1-like (LOC100711416) mRNA	ROBO1			INTRON
LG14	26810768	C	T	2.09746	1.44427	19554169	XM_003450161.1	PREDICTED: Oreochromis niloticus Rho GTPase activating protein 42 (ARHGAP42) mRNA	ARHGAP42			UPSTREAM: 1069 bases
LG14	26810768	C	T	2.09746	1.44427							INTERGENIC
LG14	26834738	T	G	2.09897	1.44588	19555063	XM_003450203.1	PREDICTED: Oreochromis niloticus contactin-5-like (LOC100699136) mRNA	CNTN5			INTRON
LG14	28598006	G	A	-2.24884	1.61044							INTERGENIC
LG14	28796019	T	C	-2.24783	1.60929	19527335	XM_003448999.1	PREDICTED: Oreochromis niloticus flotillin-2-like (LOC100710678) mRNA	FLOT2			INTRON
LG15	809270	C	G	-2.02412	1.36695							INTERGENIC
LG15	5842059	C	A	-2.09923	1.44616							INTERGENIC
LG15	7356486	G	A	-2.27792	1.64337							INTERGENIC
LG15	7521156	C	T	-2.16586	1.51825	19473860	XM_003446681.1	PREDICTED: Oreochromis niloticus NACHT LRR and PYD domains-containing protein 12-like (LOC100689754) mRNA	NLRP12			INTRON
LG15	7827132	C	T	-2.26821	1.63233	19474414	XM_003446693.1	PREDICTED: Oreochromis niloticus arf-GAP with SH3 domain ANK repeat and PH domain-containing protein 2-like (LOC100692984) mRNA	ASAP2			INTRON
LG15	10711868	C	T	-2.69337	2.15037	19618205	XM_003453003.1	PREDICTED: Oreochromis niloticus torsin family protein C9orf167 homolog (LOC100695421) mRNA	CI167			UPSTREAM: 1894 bases
LG15	10711868	C	T	-2.69337	2.15037							INTERGENIC
LG15	11820845	G	A	-2.26297	1.62639							INTERGENIC
LG15	13823873	C	T	2.15071	1.5017	19546831	XM_003449864.1	PREDICTED: Oreochromis niloticus pleckstrin homology domain-containing family G member 1-like (LOC100695046) mRNA	Plekhb1			INTRON
LG15	19408923	T	C	-2.62823	2.06636	19334196	XM_003440738.1	PREDICTED: Oreochromis niloticus WD repeat-containing protein 26-like (LOC100704673) mRNA	WDR26			INTRON
LG15	21005038	C	G	-2.06191	1.40653							INTERGENIC
LG15	21061256	A	G	-2.06268	1.40734							INTERGENIC
LG15	21235741	C	T	-2.12005	1.46849							INTERGENIC
LG15	21451017	C	T	-2.03217	1.37535							INTERGENIC
LG15	21527221	A	G	-2.03217	1.37535							INTERGENIC
LG15	21564908	T	G	-2.03786	1.38128							INTERGENIC
LG15	23415362	C	A	-2.29943	1.66795							INTERGENIC
LG16_21	6681825	C	T	-2.24298	1.60384							INTERGENIC
LG16_21	8021609	G	C	-3.00057	2.56948	19662773	XM_003454892.1	PREDICTED: Oreochromis niloticus pleckstrin homology domain-containing family M member 3-like (LOC100696926) mRNA	PLEKHA3			INTRON
LG16_21	8868915	T	A	-2.1335	1.48301	19662505	XM_003454876.1	PREDICTED: Oreochromis niloticus sema domain seven thrombospondin repeats (type 1 and type 1-like) transmembrane domain (TM) and short cytoplasmic domain (semaphorin) 5B (SEMA5B) mRNA	SEMA5B			INTRON
LG16_21	17755296	C	T	2.23278	1.59239							INTERGENIC
LG16_21	18997323	T	C	-2.43717	1.82966	19441516	XM_003445295.1	PREDICTED: Oreochromis niloticus desmin-like (LOC100695476) mRNA	DES			DOWNSTREAM: 536 bases
LG16_21	18997323	T	C	-2.43717	1.82966							INTERGENIC
LG16_21	18997323	T	C	-2.43717	1.82966	19442505	XM_003445341.1	PREDICTED: Oreochromis niloticus transmembrane protein 198-B-like (LOC100707447) mRNA	tmem198b			DOWNSTREAM: 3893 bases
LG16_21	19028429	T	C	-2.55782	1.97745	19442815	XM_003445342.1	PREDICTED: Oreochromis niloticus receptor-type tyrosine-protein phosphatase-like N-like (LOC100707716) mRNA	PTPRN			INTRON
LG16_21	19028429	T	C	-2.55782	1.97745	19442296	XM_003445343.1	PREDICTED: Oreochromis niloticus dnaJ homolog subfamily B member 2-like (LOC100707987) mRNA	Dnajb2			DOWNSTREAM: 4036 bases
LG16_21	19037692	T	C	-2.55506	1.974	19442296	XM_003445343.1	PREDICTED: Oreochromis niloticus dnaJ homolog subfamily B member 2-like (LOC100707987) mRNA				INTRON
LG16_21	27326542	C	T	2.05228	1.39639							INTERGENIC
LG16_21	32117316	G	A	2.02012	1.3628	19397389	XM_003443317.1	PREDICTED: Oreochromis niloticus striated muscle-specific serine /threonine-protein kinase-like (LOC100707609) mRNA	Speg			INTRON
LG16_21	34842289	T	C	2.84253	2.34914							INTERGENIC
LG17	12067170	C	T	-2.59616	2.02562							INTERGENIC
LG17	13378646	G	A	-2.14905	1.49989	19508593	XM_003448138.1	PREDICTED: Oreochromis niloticus leucine-rich repeat containing G protein-coupled receptor 5 (LGR5) mRNA	LGR5			INTRON
LG17	13856601	G	C	-2.29444	1.66224	19508068	XM_003448128.1	PREDICTED: Oreochromis niloticus F-box only protein 15-like (LOC100698229) mRNA	FBXO15			INTRON
LG17	13896959	C	T	-2.29444	1.66224							INTERGENIC
LG17	16060209	C	G	-3.22332	2.89717	19507676	XM_003448101.1	PREDICTED: Oreochromis niloticus diacylglycerol kinase iota (DGKI) mRNA	DGKI			INTRON
LG17	22353237	G	C	-2.10926	1.4569	19437545	XM_003445006.1	PREDICTED: Oreochromis niloticus plexin-A4-like (LOC100709158) mRNA	PLXNA4			INTRON
LG17	22426629	T	A	-2.10432	1.4516							INTERGENIC
LG17	23470434	C	T	-2.67789	2.13026	19434814	XM_003445024.1	PREDICTED: Oreochromis niloticus putative homeodomain transcription factor 2-like (LOC100691087) mRNA	PHTF2			INTRON
LG17	27023269	C	T	-2.1083	1.45586							INTERGENIC
LG18	10297979	G	C	2.87069	2.38767							INTERGENIC
LG18	10486665	C	T	3.69771	3.66243	19268781	XM_003437919.1	PREDICTED: Oreochromis niloticus tenascin-R-like (LOC100692395) mRNA	Tnr			INTRON
LG18	10523874	C	T	3.30634	3.02446							INTERGENIC
LG18	10864339	T	G	3.01787	2.59422	19267713	XR_134747.1	PREDICTED: Oreochromis niloticus serotransferrin-like (LOC100691316) miscRNA	Tf			INTRON
LG18	11044686	G	A	3.22624	2.9016	19273036	XM_003438136.1	PREDICTED: Oreochromis niloticus transcription cofactor HES-6-like (LOC100705644) mRNA	Hes6			UPSTREAM: 3146 bases
LG18	11044686	G	A	3.22624	2.9016	19267200	XM_003437910.1	PREDICTED: Oreochromis niloticus integral membrane protein 2C-like (LOC100712328) mRNA	ITM2C			INTRON
LG18	14806163	G	A	2.16398	1.51618							INTERGENIC
LG18	14808251	G	C	2.15773	1.50936							INTERGENIC
LG18	25424326	G	A	-2.48125	1.88299							INTERGENIC
LG19	182104	C	T	-2.48938	1.89291							INTERGENIC
LG19	1504191	G	A	-2.68227	2.13593	19620558	XM_003453095.1	PREDICTED: Oreochromis niloticus fibroblast growth factor receptor-like 1-like (LOC100696824) mRNA	Fgfrl1			UPSTREAM: 2896 bases
LG19	1504191	G	A	-2.68227	2.13593							INTERGENIC
LG19	1504191	G	A	-2.68227	2.13593	19620350	XM_003453096.1	PREDICTED: Oreochromis niloticus lateral signaling target protein 2 homolog (LOC100697092) mRNA	ZFYVE28			DOWNSTREAM: 2097 bases
LG19	6878170	A	C	-2.35483	1.73209							INTERGENIC
LG19	15220785	T	A	2.03813	1.38157	19463685	XR_134825.1	PREDICTED: Oreochromis niloticus apoptosis-stimulating of p53 protein 1-like (LOC100705495) miscRNA	PPP1R13B			INTRON
LG19	15220785	T	A	2.03813	1.38157	19463783	XM_003446239.1	PREDICTED: Oreochromis niloticus serine dehydratase-like (LOC100705758) mRNA	Sds			UPSTREAM: 4689 bases
LG19	15757243	C	T	4.21308	4.59874							INTERGENIC
LG19	15757243	C	T	4.21308	4.59874	19462268	XM_003446187.1	PREDICTED: Oreochromis niloticus pre-mRNA-splicing factor syf2-like (LOC100690373) mRNA	SYF2			UPSTREAM: 1406 bases
LG19	19515153	C	T	3.1735	2.82214							INTERGENIC
LG19	22496655	C	G	-2.20336	1.55958							INTERGENIC
LG19	25033446	C	T	-2.44912	1.84404							INTERGENIC
LG20	6325662	C	T	2.16367	1.51585	19293563	XM_003438997.1	PREDICTED: Oreochromis niloticus iroquois-class homeodomain protein IRX-1-like (LOC100711982) mRNA	Irx1			UPSTREAM: 1601 bases
LG20	6325662	C	T	2.16367	1.51585							INTERGENIC
LG20	6543484	A	G	2.48382	1.88612							INTERGENIC
LG20	7495004	C	T	2.34404	1.71951	19295879	XM_003439077.1	PREDICTED: Oreochromis niloticus plexin-A2-like (LOC100710907) mRNA	Plxna2			INTRON
LG20	10350808	C	T	2.09503	1.44167	19289119	XM_003438792.1	PREDICTED: Oreochromis niloticus metabotropic glutamate receptor 4-like (LOC100701884) mRNA	GRM4			INTRON
LG20	10601134	A	G	2.4133	1.8011	19288813	XM_003438795.1	PREDICTED: Oreochromis niloticus UHRF1 binding protein 1 (UHRF1BP1) mRNA	UHRF1BP1			INTRON
LG20	10604463	G	A	2.66574	2.11453	19288813	XM_003438795.1	PREDICTED: Oreochromis niloticus UHRF1 binding protein 1 (UHRF1BP1) mRNA		19288827	14	SYNONYMOUS_CODING	S/S	tcG/tcA	940	4
LG20	13500364	G	C	-2.70221	2.1619	19290397	XM_003438861.1	PREDICTED: Oreochromis niloticus embryonic polyadenylate-binding protein-like (LOC100697848) mRNA	PABPN1			UPSTREAM: 694 bases
LG20	13500364	G	C	-2.70221	2.1619	19293335	XM_003439009.1	PREDICTED: Oreochromis niloticus 14-3-3 protein beta /alpha-like (LOC100692314) mRNA	YWHAB			DOWNSTREAM: 2268 bases
LG20	13500364	G	C	-2.70221	2.1619							INTERGENIC
LG20	24295031	C	T	-2.19083	1.5457	19511101	XM_003448266.1	PREDICTED: Oreochromis niloticus myosin-binding protein H-like (LOC100689758) mRNA	MYBPH			INTRON
LG20	30540273	T	C	-2.54504	1.96152	19430368	XM_003444843.1	PREDICTED: Oreochromis niloticus semaphorin-3G-like (LOC100710491) mRNA	Sema3g			INTRON
LG2	6632053	T	C	2.66522	2.11387	19398629	XM_003443412.1	PREDICTED: Oreochromis niloticus follistatin-like 5 (FSTL5) mRNA	FSTL5			INTRON
LG2	7616214	G	A	-2.29587	1.66387	19400271	XM_003443448.1	PREDICTED: Oreochromis niloticus cathepsin O-like (LOC100697328) mRNA	Ctso			INTRON
LG2	7616214	G	A	-2.29587	1.66387	19398799	XM_003443449.1	PREDICTED: Oreochromis niloticus tryptophan 23-dioxygenase A-like (LOC100697591) mRNA	Caci_3508			DOWNSTREAM: 2748 bases
LG2	11734689	C	T	-2.09633	1.44306							INTERGENIC
LG2	11785749	G	A	-2.03321	1.37642							INTERGENIC
LG2	11899071	G	A	-2.06681	1.41171							INTERGENIC
LG2	11899071	G	A	-2.06681	1.41171	19439112	XM_003445191.1	PREDICTED: Oreochromis niloticus protocadherin-19-like transcript variant 1 (LOC100690734) mRNA	PCDH19			DOWNSTREAM: 3579 bases
LG2	11899071	G	A	-2.06681	1.41171	19439754	XM_003445192.1	PREDICTED: Oreochromis niloticus protocadherin-19-like transcript variant 2 (LOC100690734) mRNA				DOWNSTREAM: 3579 bases
LG2	22679014	C	T	-2.66891	2.11863	19454515	XM_003445855.1	PREDICTED: Oreochromis niloticus catenin (cadherin-associated protein) alpha 1 102kDa transcript variant 2 (CTNNA1) mRNA	CTNNA1			INTRON
LG2	22679014	C	T	-2.66891	2.11863	19454720	XM_003445854.1	PREDICTED: Oreochromis niloticus catenin (cadherin-associated protein) alpha 1 102kDa transcript variant 1 (CTNNA1) mRNA				INTRON
LG2	23058060	G	C	-2.55938	1.97939	19455671	XM_003445925.1	PREDICTED: Oreochromis niloticus D(1) dopamine receptor-like (LOC100708081) mRNA	DRD1			DOWNSTREAM: 1299 bases
LG2	23058060	G	C	-2.55938	1.97939							INTERGENIC
LG22	6653817	T	C	-2.28734	1.65412	19744266	XM_003458542.1	PREDICTED: Oreochromis niloticus c-Myc-binding protein-like (LOC100696670) mRNA	MYCBP	19744267	1	START_GAINED: ATG, UTR_5_PRIME: 561 bases from TSS
LG22	6653817	T	C	-2.28734	1.65412	19744440	XM_003458550.1	PREDICTED: Oreochromis niloticus sialin-like (LOC100698804) mRNA	sialin			UPSTREAM: 4532 bases
LG22	10248429	G	A	-2.57471	1.99859	19416406	XM_003444194.1	PREDICTED: Oreochromis niloticus trichorhinophalangeal syndrome I (TRPS1) mRNA	TRPS1			INTRON
LG22	10724540	G	C	3.30921	3.02892	19417696	XM_003444193.1	PREDICTED: Oreochromis niloticus CUB and sushi domain-containing protein 3-like (LOC100691715) mRNA	CSMD3			INTRON
LG22	16332630	A	G	-2.51375	1.92279							INTERGENIC
LG23	5509076	G	A	-2.26647	1.63037							INTERGENIC
LG23	5645715	G	A	-2.26421	1.62781	19418753	XM_003444294.1	PREDICTED: Oreochromis niloticus F-box-like /WD repeat-containing protein TBL1XR1-like (LOC100697596) mRNA	TBL1XR1	19418762	9	SYNONYMOUS_CODING	D/D	gaC/gaT	314	2
LG23	5681238	T	A	-2.31203	1.68244							INTERGENIC
LG23	5908641	A	G	-2.46018	1.8574	19418365	XM_003444296.1	PREDICTED: Oreochromis niloticus excitatory amino acid transporter 5-like (LOC100698133) mRNA	SLC1A7			INTRON
LG23	5964960	G	A	-2.45299	1.84871	19418454	XM_003444297.1	PREDICTED: Oreochromis niloticus non-specific lipid-transfer protein-like (LOC100698399) mRNA	Scp2			INTRON
LG23	6747910	A	G	-2.22547	1.5842							INTERGENIC
LG23	7090936	C	A	-2.25854	1.62139							INTERGENIC
LG23	7395153	C	T	2.14794	1.49869	19418475	XM_003444266.1	PREDICTED: Oreochromis niloticus FERM RhoGEF and pleckstrin domain-containing protein 2-like (LOC100712455) mRNA	FARP2			DOWNSTREAM: 3733 bases
LG23	7395153	C	T	2.14794	1.49869							INTERGENIC
LG23	7395153	C	T	2.14794	1.49869	19417384	XM_003444267.1	PREDICTED: Oreochromis niloticus bcl-2-related ovarian killer protein homolog A-like (LOC100689837) mRNA	boka			UPSTREAM: 3673 bases
LG23	7413426	C	G	3.30245	3.01844	19415775	XM_003444208.1	PREDICTED: Oreochromis niloticus cysteine protease ATG4B-like (LOC100695737) mRNA	ATG4B			INTRON
LG23	7413426	C	G	3.30245	3.01844	19417384	XM_003444267.1	PREDICTED: Oreochromis niloticus bcl-2-related ovarian killer protein homolog A-like (LOC100689837) mRNA	boka			DOWNSTREAM: 4283 bases
LG23	8193819	C	A	2.30554	1.67497							INTERGENIC
LG23	10618782	C	G	-2.17746	1.53097							INTERGENIC
LG3	546125	C	A	2.99767	2.56534	19741007	XM_003458391.1	PREDICTED: Oreochromis niloticus mitogen-activated protein kinase kinase kinase kinase 3-like (LOC100696841) mRNA	MAP3K3			INTRON
LG3	1287246	A	G	-2.55263	1.97097							INTERGENIC
LG3	4683682	G	A	2.34226	1.71744							INTERGENIC
LG3	4834077	A	G	2.48152	1.88332							INTERGENIC
LG3	4850377	A	T	2.03228	1.37545							INTERGENIC
LG3	4872859	G	C	2.41505	1.80319							INTERGENIC
LG3	4933352	C	G	2.1432	1.49354							INTERGENIC
LG3	4939198	T	C	2.1432	1.49354							INTERGENIC
LG3	4941783	G	A	2.1432	1.49354							INTERGENIC
LG3	4946602	T	C	2.1432	1.49354							INTERGENIC
LG3	8444675	A	G	-2.44993	1.84502							INTERGENIC
LG4	9200989	G	A	2.50233	1.90876	19392377	XM_003443164.1	PREDICTED: Oreochromis niloticus serine /threonine-protein kinase N2-like (LOC100708879) mRNA	PKN2			INTRON
LG4	11158228	C	G	2.2742	1.63914							INTERGENIC
LG4	11158228	C	G	2.2742	1.63914	19467376	XM_003446405.1	PREDICTED: Oreochromis niloticus prolactin (LOC100534523) mRNA	PRL			UPSTREAM: 1992 bases
LG4	11174905	G	A	2.2742	1.63914							INTERGENIC
LG4	11238022	G	A	2.1354	1.48508							INTERGENIC
LG4	18942376	A	G	2.04061	1.38416							INTERGENIC
LG4	19187243	G	C	2.69441	2.15173	19368507	XM_003442173.1	PREDICTED: Oreochromis niloticus mitogen-activated protein kinase kinase kinase 14-like (LOC100707432) mRNA	MAPK14			INTRON
LG4	19288435	G	A	3.3998	3.17111							INTERGENIC
LG4	22417413	G	A	2.03862	1.38208	19377825	XM_003442539.1	PREDICTED: Oreochromis niloticus hypothetical protein LOC100694044 (LOC100694044) mRNA				INTRON
LG4	24005084	C	T	2.38118	1.76302	19377123	XM_003442504.1	PREDICTED: Oreochromis niloticus hypothetical protein LOC100707526 (LOC100707526) mRNA				INTRON
LG4	24200061	G	C	2.50762	1.91526	19378950	XM_003442592.1	PREDICTED: Oreochromis niloticus myosin-4-like transcript variant 2 (LOC100707976) mRNA	MYH4			UPSTREAM: 4324 bases
LG4	24200061	G	C	2.50762	1.91526	19379097	XM_003442591.1	PREDICTED: Oreochromis niloticus myosin-4-like transcript variant 1 (LOC100707976) mRNA				UPSTREAM: 4324 bases
LG4	24200061	G	C	2.50762	1.91526	19379215	XM_003442593.1	PREDICTED: Oreochromis niloticus myosin-4-like transcript variant 3 (LOC100707976) mRNA				UPSTREAM: 4324 bases
LG4	24200061	G	C	2.50762	1.91526							INTERGENIC
LG4	25283260	C	T	2.33093	1.70428	19378711	XM_003442580.1	PREDICTED: Oreochromis niloticus glutamate [NMDA] receptor subunit epsilon-3-like (LOC100705403) mRNA	GRIN2C			INTRON
LG5	21789315	C	G	2.0886	1.43482	19498738	XM_003447713.1	PREDICTED: Oreochromis niloticus fer-1-like protein 4-like (LOC100698227) mRNA	FER1L4			INTRON
LG5	21832247	T	C	2.96259	2.51561							INTERGENIC
LG5	21832247	T	C	2.96259	2.51561	19498191	XM_003447711.1	PREDICTED: Oreochromis niloticus cysteine desulfurase mitochondrial-like (LOC100697694) mRNA	NFS1			DOWNSTREAM: 1722 bases
LG5	22725891	C	T	2.18414	1.53832	19497881	XM_003447696.1	PREDICTED: Oreochromis niloticus DNA replication licensing factor mcm2-like (LOC100693703) mRNA	mcm2			INTRON
LG6	7655464	C	T	-2.92622	2.46457	19543671	XM_003449738.1	PREDICTED: Oreochromis niloticus transmembrane protein 131-like (LOC100706294) mRNA	TMEM131			INTRON
LG6	8561128	T	C	-3.56075	3.43204							INTERGENIC
LG6	12548466	A	G	-2.34877	1.72503	19602808	XM_003452262.1	PREDICTED: Oreochromis niloticus general vesicular transport factor p115-like (LOC100691558) mRNA	p115			INTRON
LG6	14624958	A	G	-2.18563	1.53997	19645933	XM_003454190.1	PREDICTED: Oreochromis niloticus tetraspanin-5-like transcript variant 1 (LOC100707215) mRNA	TSPAN5			INTRON
LG6	14624958	A	G	-2.18563	1.53997	19646595	XM_003454191.1	PREDICTED: Oreochromis niloticus tetraspanin-5-like transcript variant 2 (LOC100707215) mRNA				INTRON
LG6	16998744	G	A	-2.33957	1.71431	19599924	XM_003452149.1	PREDICTED: Oreochromis niloticus latrophilin-3-like (LOC100708010) mRNA	LPHN3			INTRON
LG6	21542239	G	T	-2.23174	1.59121	19504337	XM_003447955.1	PREDICTED: Oreochromis niloticus alpha-16-mannosylglycoprotein 6-beta-N-acetylglucosaminyltransferase B-like (LOC100696723) mRNA	MGAT5B			INTRON
LG6	27472669	G	A	-2.10449	1.45178							INTERGENIC
LG6	29311445	A	G	2.07306	1.41832	19506282	XM_003448047.1	PREDICTED: Oreochromis niloticus sodium channel and clathrin linker 1 (SCLT1) mRNA	SCLT1			INTRON
LG6	29311445	A	G	2.07306	1.41832	19506243	XM_003448046.1	PREDICTED: Oreochromis niloticus UPF0462 protein C4orf33 homolog (LOC100698946) mRNA	D3Ertd751e			UPSTREAM: 3121 bases
LG6	30218005	G	A	-2.45337	1.84917							INTERGENIC
LG6	30951282	C	T	-2.15695	1.5085							INTERGENIC
LG6	34878568	C	T	-2.51699	1.92679							INTERGENIC
LG6	35794800	C	T	-2.16103	1.51296	19506563	XM_003447959.1	PREDICTED: Oreochromis niloticus mucolipin-1-like (LOC100697794) mRNA	mcoln1			INTRON
LG7	16466873	G	T	-2.38481	1.76731	19582566	XM_003451489.1	PREDICTED: Oreochromis niloticus mitogen-activated protein kinase 10-like (LOC100711054) mRNA	MAPK10			INTRON
LG7	31666784	A	G	2.26057	1.62368	19318961	XM_003440064.1	PREDICTED: Oreochromis niloticus very low density lipoprotein receptor (VLDLR) mRNA	VLDLR			DOWNSTREAM: 3239 bases
LG7	31666784	A	G	2.26057	1.62368							INTERGENIC
LG7	31666784	A	G	2.26057	1.62368	19321127	XM_003440206.1	PREDICTED: Oreochromis niloticus potassium voltage-gated channel subfamily V member 2-like (LOC100696692) mRNA	KCNd2			UPSTREAM: 2728 bases
LG7	31826821	G	A	2.10331	1.45053	19321106	XM_003440198.1	PREDICTED: Oreochromis niloticus ras-related protein Rab-27B-like (LOC100694577) mRNA	Rab27B			INTRON
LG7	31899658	T	A	2.5801	2.00537							INTERGENIC
LG7	32393014	T	C	2.26267	1.62606	19318714	XM_003440059.1	PREDICTED: Oreochromis niloticus asparaginyl-tRNA synthetase cytoplasmic-like (LOC100701616) mRNA	NARS			INTRON
LG7	32393014	T	C	2.26267	1.62606	19329571	XM_003440193.1	PREDICTED: Oreochromis niloticus tripartite motif-containing protein 16-like (LOC100692955) mRNA	TRIM16			DOWNSTREAM: 4261 bases
LG7	32890756	C	T	2.7009	2.16019	19318128	XM_003440055.1	PREDICTED: Oreochromis niloticus spindlin-1-like (LOC100700539) mRNA	SPIN1			DOWNSTREAM: 2933 bases
LG7	32890756	C	T	2.7009	2.16019							INTERGENIC
LG7	32890756	C	T	2.7009	2.16019	19320694	XM_003440181.1	PREDICTED: Oreochromis niloticus dnaJ homolog subfamily C member 25-like (LOC100712346) mRNA	DnaJ			DOWNSTREAM: 4008 bases
LG7	33091028	G	A	2.61827	2.05366	19320594	XM_003440174.1	PREDICTED: Oreochromis niloticus hypothetical protein LOC100710212 (LOC100710212) mRNA				INTRON
LG7	37227940	C	T	2.07981	1.42547							INTERGENIC
LG7	38766450	T	C	2.54974	1.96737	19323636	XM_003440301.1	PREDICTED: Oreochromis niloticus transient receptor potential cation channel subfamily M member 1-like (LOC100701437) mRNA	TRPM1			INTRON
LG7	40191636	C	T	2.14762	1.49834							INTERGENIC
LG7	43855834	G	A	-2.87086	2.3879	19328603	XM_003440520.1	PREDICTED: Oreochromis niloticus hypothetical protein LOC100690259 (LOC100690259) mRNA				INTRON
LG8_24	6329538	G	A	2.15542	1.50683							INTERGENIC
LG8_24	6329538	G	A	2.15542	1.50683	19286185	XM_003438679.1	PREDICTED: Oreochromis niloticus dexamethasone-induced Ras-related protein 1-like (LOC100694995) mRNA	LOC101071491			UPSTREAM: 3025 bases
LG8_24	8735590	G	A	3.58907	3.47905	19288154	XM_003438708.1	PREDICTED: Oreochromis niloticus calcineurin-like phosphoesterase domain-containing protein 1-like (LOC100702689) mRNA	CPPED1			INTRON
LG8_24	8735973	C	T	3.58907	3.47905	19288154	XM_003438708.1	PREDICTED: Oreochromis niloticus calcineurin-like phosphoesterase domain-containing protein 1-like (LOC100702689) mRNA				INTRON
LG8_24	8892062	C	T	2.42635	1.81669							INTERGENIC
LG8_24	9817653	A	G	2.07864	1.42423							INTERGENIC
LG8_24	10758039	A	G	2.64425	2.08687							INTERGENIC
LG8_24	10758039	A	G	2.64425	2.08687	19287966	XM_003438762.1	PREDICTED: Oreochromis niloticus hypothetical protein LOC100694024 (LOC100694024) mRNA				UPSTREAM: 4850 bases
LG8_24	12902607	T	C	-3.12305	2.74717	19285446	XM_003438646.1	PREDICTED: Oreochromis niloticus integrin alpha-X-like (LOC100708851) mRNA	ITGAX			INTRON
LG8_24	14889453	G	A	-2.27571	1.64086	19364663	XM_003441940.1	PREDICTED: Oreochromis niloticus leucine-rich repeat-containing protein 51-like (LOC100712087) mRNA	Lrrc51			DOWNSTREAM: 1297 bases
LG8_24	14889453	G	A	-2.27571	1.64086							INTERGENIC
LG8_24	15672898	A	G	-2.60383	2.03532	19361362	XM_003441858.1	PREDICTED: Oreochromis niloticus attractin-like protein 1-like (LOC100711367) mRNA	Atrnl1			INTRON
LG8_24	15716543	G	C	-2.59347	2.02222	19361362	XM_003441858.1	PREDICTED: Oreochromis niloticus attractin-like protein 1-like (LOC100711367) mRNA				INTRON
LG8_24	15779614	T	C	-2.59347	2.02222	19361032	XM_003441857.1	PREDICTED: Oreochromis niloticus actin filament-associated protein 1-like 2-like (LOC100711097) mRNA	AFAP1L2			INTRON
LG8_24	15780976	G	A	-2.59347	2.02222	19361032	XM_003441857.1	PREDICTED: Oreochromis niloticus actin filament-associated protein 1-like 2-like (LOC100711097) mRNA				INTRON
LG8_24	15795084	C	T	-2.59347	2.02222	19362600	XM_003441933.1	PREDICTED: Oreochromis niloticus von Willebrand factor A domain-containing protein 2-like (LOC100709956) mRNA	VWA2			INTRON
LG8_24	15848761	A	C	-2.59347	2.02222							INTERGENIC
LG8_24	15852680	G	C	-2.59347	2.02222							INTERGENIC
LG8_24	15852680	G	C	-2.59347	2.02222	19361068	XM_003441856.1	PREDICTED: Oreochromis niloticus beta-1 adrenergic receptor-like (LOC100710833) mRNA	ADRB1			DOWNSTREAM: 4469 bases
LG8_24	15855893	C	T	-2.59347	2.02222							INTERGENIC
LG8_24	15855893	C	T	-2.59347	2.02222	19361068	XM_003441856.1	PREDICTED: Oreochromis niloticus beta-1 adrenergic receptor-like (LOC100710833) mRNA				DOWNSTREAM: 1256 bases
LG8_24	15856514	A	G	-2.59347	2.02222							INTERGENIC
LG8_24	15856514	A	G	-2.59347	2.02222	19361068	XM_003441856.1	PREDICTED: Oreochromis niloticus beta-1 adrenergic receptor-like (LOC100710833) mRNA				DOWNSTREAM: 635 bases
LG8_24	15940808	A	G	-2.54567	1.9623	19361212	XM_003441854.1	PREDICTED: Oreochromis niloticus nebulin-related anchoring protein transcript variant 2 (NRAP) mRNA	NRAP			INTRON
LG8_24	15940808	A	G	-2.54567	1.9623	19360778	XM_003441853.1	PREDICTED: Oreochromis niloticus nebulin-related anchoring protein transcript variant 1 (NRAP) mRNA				INTRON
LG8_24	16564755	C	T	-2.08389	1.42981							INTERGENIC
LG8_24	20266823	T	C	2.86479	2.37957							INTERGENIC
LG8_24	20267409	T	C	3.05854	2.65283							INTERGENIC
LG8_24	23096717	A	G	-2.11308	1.461	19539031	XM_003449430.1	PREDICTED: Oreochromis niloticus glutamate receptor delta-1 subunit-like (LOC100690120) mRNA	GRID1			INTRON
LG8_24	23394731	T	A	-2.11784	1.46612							INTERGENIC
LG8_24	23541941	G	A	-2.44101	1.83428							INTERGENIC
LG8_24	23541941	G	A	-2.44101	1.83428	19537271	XM_003449424.1	PREDICTED: Oreochromis niloticus uncharacterized protein C10orf88 homolog (LOC100711393) mRNA				DOWNSTREAM: 2191 bases
LG8_24	25034159	A	T	-2.07733	1.42284	19521461	XM_003448707.1	PREDICTED: Oreochromis niloticus corticotropin-releasing factor receptor 1-like (LOC100696279) mRNA	CRHR1			INTRON
LG8_24	25160108	T	C	-2.14633	1.49694	19521108	XM_003448709.1	PREDICTED: Oreochromis niloticus microtubule-associated protein tau-like (LOC100696807) mRNA	tau			UPSTREAM: 2528 bases
LG8_24	25160108	T	C	-2.14633	1.49694							INTERGENIC
LG8_24	26972636	G	A	-2.17815	1.53173	19520643	XM_003448670.1	PREDICTED: Oreochromis niloticus proteasome activator complex subunit 3-like (LOC100708984) mRNA	PSME3			DOWNSTREAM: 3042 bases
LG8_24	26972636	G	A	-2.17815	1.53173	19520509	XM_003448672.1	PREDICTED: Oreochromis niloticus glucose-6-phosphatase-like transcript variant 1 (LOC100709522) mRNA				UPSTREAM: 4339 bases
LG8_24	26972636	G	A	-2.17815	1.53173	19520830	XM_003448673.1	PREDICTED: Oreochromis niloticus glucose-6-phosphatase-like transcript variant 2 (LOC100709522) mRNA				UPSTREAM: 4392 bases
LG8_24	26972636	G	A	-2.17815	1.53173	19520521	XM_003448671.1	PREDICTED: Oreochromis niloticus glucose-6-phosphatase (G6P) mRNA	G6P			DOWNSTREAM: 594 bases
LG8_24	26972636	G	A	-2.17815	1.53173							INTERGENIC
LG8_24	27816322	T	A	-2.18452	1.53874	19627801	XM_003453379.1	PREDICTED: Oreochromis niloticus tetratricopeptide repeat ankyrin repeat and coiled-coil containing 2 (TANC2) mRNA	TANC2			INTRON
LG8_24	27828726	G	C	-2.18564	1.53997	19627801	XM_003453379.1	PREDICTED: Oreochromis niloticus tetratricopeptide repeat ankyrin repeat and coiled-coil containing 2 (TANC2) mRNA				INTRON
LG8_24	27873801	A	G	-2.21078	1.56781	19627969	XM_003453383.1	PREDICTED: Oreochromis niloticus putative all-trans-retinol 1314-reductase-like (LOC100709359) mRNA				INTRON
LG8_24	27909585	T	C	-2.2248	1.58344	19628820	XM_003453410.1	PREDICTED: Oreochromis niloticus collagen alpha-1(I) chain-like (LOC100694532) mRNA	COL1A1			INTRON
LG8_24	27951458	T	A	-2.22534	1.58405	19629237	XM_003453384.1	PREDICTED: Oreochromis niloticus neurabin-2-like (LOC100709627) mRNA	Ppp1r9b			INTRON
LG8_24	27951458	T	A	-2.22534	1.58405	19627750	XM_003453385.1	PREDICTED: Oreochromis niloticus histone-lysine N-methyltransferase PRDM9-like (LOC100709898) mRNA	PRDM9			DOWNSTREAM: 2376 bases
LG9	19377865	A	G	-2.23317	1.59282							INTERGENIC
