# Supplementary material for: Signatures of selection in tilapia revealed by whole genome resequencing
Source: Sci Rep. 2015 Sep 16;5:14168. doi: 10.1038/srep14168 (PMC4570987; doi:10.1038/srep14168)
Supplement: Supplementary Table S6 [file srep14168-s6.xls]

## Sheet: POP5
Signatures of selection in tilapia revealed by whole genome resequencing
Junhong Xia, Zhiyi Bai Zining Meng, Yong Zhang, Le Wang, Feng Liu, Wu Jing, Zi Yi Wan, Jiale Li, Haoran Lin & Gen Hua Yue
Supplementary Table S6 Annotation for these SNPs with significant iHS values in the Red tilapia population
# Chromo	Position	Reference	Change	iHS	Pvalue	Trancript_ID	Gene ID	Gene information	Gene symbol	Exon_ID	Exon_Rank	Effect	old_AA/new_AA	Old_codon/New_codon	Codon_Num(CDS)	Codon_Degeneracy
LG10	530168	A	G	-2.27426	1.63921							INTERGENIC
LG10	626339	C	T	-2.63364	2.07327	19545602	XM_003449811.1	PREDICTED: Oreochromis niloticus opioid-binding protein /cell adhesion molecule-like (LOC100703901) mRNA	OPCML			INTRON
LG10	1028494	G	A	-2.32401	1.69626							INTERGENIC
LG10	1082887	C	T	-2.12435	1.47314	19545826	XM_003449813.1	PREDICTED: Oreochromis niloticus PBX /knotted 1 homeobox 2 (PKNOX2) mRNA	PKNOX2			INTRON
LG10	1203751	G	A	-2.39091	1.77452	19546421	XM_003449815.1	PREDICTED: Oreochromis niloticus roundabout homolog 2-like (LOC100704976) mRNA	ROBO2			INTRON
LG10	2542697	C	T	-2.03561	1.37893							INTERGENIC
LG10	9676753	G	C	2.13704	1.48685	19476581	XM_003446780.1	PREDICTED: Oreochromis niloticus voltage-gated potassium channel subunit beta-3-like (LOC100693698) mRNA	KCNAB3			INTRON
LG10	9764946	G	A	2.405	1.79123	19477060	XM_003446778.1	PREDICTED: Oreochromis niloticus disks large homolog 4-like (LOC100693164) mRNA	Dlg4			INTRON
LG10	11583025	T	C	2.32931	1.7024	19478048	XM_003446814.1	PREDICTED: Oreochromis niloticus cell adhesion molecule 2-like (LOC100702992) mRNA	Cadm2			INTRON
LG10	13703132	A	C	3.35453	3.09963							INTERGENIC
LG10	14034795	A	G	2.18188	1.53583							INTERGENIC
LG11	1212638	T	C	3.51635	3.359	19599044	XM_003452122.1	PREDICTED: Oreochromis niloticus PTK2 protein tyrosine kinase 2 (PTK2) mRNA	PTK2			INTRON
LG11	28563821	C	T	2.73018	2.1986	19722973	XM_003457586.1	PREDICTED: Oreochromis niloticus atrial natriuretic peptide receptor 1-like (LOC100692491) mRNA	Npr1			INTRON
LG11	28643281	G	A	2.31711	1.6883							INTERGENIC
LG11	28643281	G	A	2.31711	1.6883	19723173	XM_003457589.1	PREDICTED: Oreochromis niloticus GSK-3-binding protein-like (LOC100693301) mRNA	gbp			DOWNSTREAM: 4739 bases
LG11	31176023	T	C	2.8223	2.32166							INTERGENIC
LG11	32186427	G	A	2.32403	1.69629							INTERGENIC
LG11	32880908	C	T	2.00145	1.34348							INTERGENIC
LG11	33139588	C	T	2.21024	1.56721							INTERGENIC
LG11	33140499	G	T	2.03845	1.3819							INTERGENIC
LG1	5236797	A	G	2.59508	2.02426							INTERGENIC
LG1	6580605	G	A	4.73494	5.65931							INTERGENIC
LG1	10850936	C	T	2.94628	2.49266							INTERGENIC
LG1	15266655	G	A	2.00368	1.34579	19374220	XM_003442308.1	PREDICTED: Oreochromis niloticus CUB and sushi domain-containing protein 1-like (LOC100698036) mRNA	CSMD1			INTRON
LG1	16550138	G	A	5.23776	6.78904	19653737	XM_003454497.1	PREDICTED: Oreochromis niloticus SET and MYND domain-containing protein 3-like (LOC100701402) mRNA	Smyd3			INTRON
LG1	16580684	G	A	2.00447	1.3466	19653737	XM_003454497.1	PREDICTED: Oreochromis niloticus SET and MYND domain-containing protein 3-like (LOC100701402) mRNA				INTRON
LG1	16581484	G	A	2.00447	1.3466	19653737	XM_003454497.1	PREDICTED: Oreochromis niloticus SET and MYND domain-containing protein 3-like (LOC100701402) mRNA				INTRON
LG1	16901251	C	A	-2.3059	1.67538	19654533	XM_003454505.1	PREDICTED: Oreochromis niloticus Usher syndrome 2A (autosomal recessive mild) (USH2A) mRNA	USH2A			INTRON
LG1	17750189	G	A	-2.07241	1.41763	19260533	XM_003437613.1	PREDICTED: Oreochromis niloticus MAM domain-containing glycosylphosphatidylinositol anchor protein 1-like (LOC100698371) mRNA	MDGA1			INTRON
LG1	17852494	C	T	2.73761	2.2084	19260533	XM_003437613.1	PREDICTED: Oreochromis niloticus MAM domain-containing glycosylphosphatidylinositol anchor protein 1-like (LOC100698371) mRNA				INTRON
LG1	18108474	T	C	3.138	2.76928	19262245	XM_003437715.1	PREDICTED: Oreochromis niloticus serine /threonine /tyrosine-interacting protein-like (LOC100704208) mRNA	Styx			INTRON
LG1	18377136	G	A	2.14908	1.49993	19260473	XM_003437621.1	PREDICTED: Oreochromis niloticus transmembrane protein C15orf27-like (LOC100700520) mRNA	C15orf27			INTRON
LG12	18904411	G	C	3.69894	3.66454							INTERGENIC
LG12	18906019	G	A	2.03052	1.37362							INTERGENIC
LG12	26343417	A	G	2.27032	1.63473	19645861	XM_003454162.1	PREDICTED: Oreochromis niloticus neurogenic locus notch homolog protein 1-like (LOC100699419) mRNA	NOTCH1			INTRON
LG13	207839	T	A	2.03951	1.38301	19276305	XM_003438224.1	PREDICTED: Oreochromis niloticus sodium /calcium exchanger 1-like (LOC100706887) mRNA	Slc8a1			INTRON
LG13	1350749	C	T	2.79454	2.28422	19274921	XM_003438234.1	PREDICTED: Oreochromis niloticus ABC transporter G family member 20-like (LOC100709572) mRNA	ABCB20			INTRON
LG13	1352080	C	A	2.52545	1.93722	19274921	XM_003438234.1	PREDICTED: Oreochromis niloticus ABC transporter G family member 20-like (LOC100709572) mRNA		19274936	15	SYNONYMOUS_CODING	I/I	atC/atA	549	3
LG13	1353622	A	G	2.66324	2.1113							INTERGENIC
LG13	1353622	A	G	2.66324	2.1113	19274921	XM_003438234.1	PREDICTED: Oreochromis niloticus ABC transporter G family member 20-like (LOC100709572) mRNA				DOWNSTREAM: 109 bases
LG13	1614877	C	T	3.3645	3.1153	19275562	XM_003438236.1	PREDICTED: Oreochromis niloticus EH domain binding protein 1 (EHBP1) mRNA	EHBP1			INTRON
LG13	2384523	C	T	2.30627	1.67581							INTERGENIC
LG13	20508187	C	T	2.30795	1.67775							INTERGENIC
LG13	24493419	T	C	2.8939	2.41966							INTERGENIC
LG13	24493419	T	C	2.8939	2.41966	19278794	XM_003438410.1	PREDICTED: Oreochromis niloticus protein SGT1-like (LOC100710454) mRNA	SGT1			DOWNSTREAM: 3116 bases
LG13	26482930	T	G	2.64006	2.08149							INTERGENIC
LG13	26549406	G	A	3.27253	2.97229	19279510	XM_003438442.1	PREDICTED: Oreochromis niloticus S1 RNA binding domain 1 (SRBD1) mRNA	SRBD1			INTRON
LG13	26622420	T	C	2.81242	2.3083	19280248	XM_003438443.1	PREDICTED: Oreochromis niloticus inactive phospholipase D5-like (LOC100696415) mRNA	Pld5			INTRON
LG13	29807148	A	G	2.42275	1.81238	19411611	XM_003443992.1	PREDICTED: Oreochromis niloticus hypothetical protein LOC100706205 (LOC100706205) mRNA				INTRON
LG13	29807561	C	G	2.48842	1.89173	19411611	XM_003443992.1	PREDICTED: Oreochromis niloticus hypothetical protein LOC100706205 (LOC100706205) mRNA				INTRON
LG13	30516909	C	T	2.18611	1.54049							INTERGENIC
LG14	2108145	C	T	-2.06922	1.41425							INTERGENIC
LG14	2370868	G	A	-2.06801	1.41298							INTERGENIC
LG14	5173622	C	T	2.23153	1.59098	19534878	XM_003449296.1	PREDICTED: Oreochromis niloticus serine /threonine-protein kinase SIK3 homolog (LOC100699307) mRNA	SIK3			INTRON
LG14	9128238	G	A	2.6133	2.04735	19357133	XM_003441713.1	PREDICTED: Oreochromis niloticus Golgi integral membrane protein 4-like (LOC100696964) mRNA	GOLIM4	19357148	15	SYNONYMOUS_CODING	N/N	aaC/aaT	627	2
LG14	9128416	A	G	2.18692	1.54139	19357133	XM_003441713.1	PREDICTED: Oreochromis niloticus Golgi integral membrane protein 4-like (LOC100696964) mRNA				INTRON
LG14	11597609	C	T	2.71637	2.18045	19356198	XM_003441672.1	PREDICTED: Oreochromis niloticus transforming growth factor beta regulator 1-like (LOC100708602) mRNA	TBRG1			UPSTREAM: 4019 bases
LG14	11597609	C	T	2.71637	2.18045	19356245	XM_003441671.1	PREDICTED: Oreochromis niloticus matrix metalloproteinase-20-like (LOC100708330) mRNA	MMP20			DOWNSTREAM: 190 bases
LG14	11597609	C	T	2.71637	2.18045							INTERGENIC
LG14	19409295	C	T	2.00275	1.34482	19661625	XM_003454849.1	PREDICTED: Oreochromis niloticus syntaxin-1A-like (LOC100707847) mRNA	Stx1a			INTRON
LG15	4499302	G	T	2.1756	1.52893	19472701	XM_003446639.1	PREDICTED: Oreochromis niloticus BTB (POZ) domain containing 9 (BTBD9) mRNA	BTBD9			INTRON
LG15	4779175	C	T	2.43742	1.82996	19788847	XM_003460491.1	PREDICTED: Oreochromis niloticus cytochrome P450 2K1-like (LOC100690255) partial mRNA	cyp2k1			INTRON
LG15	4779175	C	T	2.43742	1.82996	19474530	XM_003446717.1	PREDICTED: Oreochromis niloticus cytochrome P450 2K3-like transcript variant 2 (LOC100699121) mRNA	cyp2k3			UPSTREAM: 595 bases
LG15	4779175	C	T	2.43742	1.82996	19475032	XM_003446716.1	PREDICTED: Oreochromis niloticus cytochrome P450 2K3-like transcript variant 1 (LOC100699121) mRNA				UPSTREAM: 595 bases
LG15	5255484	C	T	2.07713	1.42263	19473176	XM_003446649.1	PREDICTED: Oreochromis niloticus human immunodeficiency virus type I enhancer binding protein 2 (HIVEP2) mRNA	HIVEP2			INTRON
LG15	5360263	C	T	2.61167	2.04527	19472565	XM_003446616.1	PREDICTED: Oreochromis niloticus myelin transcription factor 1-like protein-like (LOC100694947) mRNA	Myt1l			INTRON
LG15	5424984	T	C	2.94666	2.49319							INTERGENIC
LG15	5986201	A	G	2.04982	1.39381	19474622	XM_003446663.1	PREDICTED: Oreochromis niloticus collagen type XII alpha 1 (COL12A1) mRNA	COL12A1			INTRON
LG15	6139850	C	T	2.42271	1.81233							INTERGENIC
LG15	6239025	C	T	4.13743	4.45442	19473164	XM_003446666.1	PREDICTED: Oreochromis niloticus collagen alpha-1(XII) chain-like (LOC100708351) mRNA	COL12A1	19473167	3	SYNONYMOUS_CODING	A/A	gcG/gcA	109	4
LG15	6239025	C	T	4.13743	4.45442	19473536	XM_003446665.1	PREDICTED: Oreochromis niloticus hypothetical protein LOC100708082 (LOC100708082) mRNA				UPSTREAM: 4833 bases
LG15	6239146	C	T	4.2061	4.58534	19473164	XM_003446666.1	PREDICTED: Oreochromis niloticus collagen alpha-1(XII) chain-like (LOC100708351) mRNA				INTRON
LG15	6239146	C	T	4.2061	4.58534	19473536	XM_003446665.1	PREDICTED: Oreochromis niloticus hypothetical protein LOC100708082 (LOC100708082) mRNA				UPSTREAM: 4954 bases
LG15	11000805	G	A	2.26228	1.62562							INTERGENIC
LG15	14037897	A	G	2.07355	1.41883	19547232	XM_003449855.1	PREDICTED: Oreochromis niloticus otoferlin-like (LOC100692724) mRNA	Otof			INTRON
LG15	14239042	A	G	2.27013	1.63452							INTERGENIC
LG15	14239042	A	G	2.27013	1.63452	19546869	XM_003449869.1	PREDICTED: Oreochromis niloticus armadillo repeat-containing protein 2-like (LOC100696634) mRNA	ARMC2			UPSTREAM: 4118 bases
LG15	14240277	C	G	2.88728	2.41051							INTERGENIC
LG15	14240277	C	G	2.88728	2.41051	19546869	XM_003449869.1	PREDICTED: Oreochromis niloticus armadillo repeat-containing protein 2-like (LOC100696634) mRNA				UPSTREAM: 2883 bases
LG15	15224120	G	A	2.86393	2.37838							INTERGENIC
LG15	17241442	T	C	4.15064	4.47946							INTERGENIC
LG15	18821372	G	A	2.338	1.71248	19332644	XM_003440689.1	PREDICTED: Oreochromis niloticus protein phosphatase 1 regulatory subunit 14C-like (LOC100691169) mRNA	PPP1R14C			INTRON
LG16_21	2213584	C	T	2.21753	1.57533	19694142	XM_003456221.1	PREDICTED: Oreochromis niloticus kalirin RhoGEF kinase (KALRN) mRNA	KALRN			INTRON
LG16_21	2654724	G	A	2.04385	1.38755							INTERGENIC
LG16_21	7853517	T	C	2.15795	1.50959	19700767	XM_003456592.1	PREDICTED: Oreochromis niloticus olfactory receptor 13C2-like (LOC100692752) mRNA	OR13C2			DOWNSTREAM: 4402 bases
LG16_21	7853517	T	C	2.15795	1.50959	19700548	XM_003456591.1	PREDICTED: Oreochromis niloticus olfactory receptor 11A1-like (LOC100692484) mRNA	OR11A1	19700549	1	NON_SYNONYMOUS_CODING	I/V	Atc/Gtc	139	1
LG16_21	20023672	C	T	2.16862	1.52126	19442521	XM_003445354.1	PREDICTED: Oreochromis niloticus dehydrogenase /reductase SDR family member on chromosome X-like (LOC100711195) mRNA	DHRSX			INTRON
LG16_21	20023913	T	C	2.41701	1.80553	19442521	XM_003445354.1	PREDICTED: Oreochromis niloticus dehydrogenase /reductase SDR family member on chromosome X-like (LOC100711195) mRNA				INTRON
LG16_21	20168792	T	C	2.54093	1.95641	19442935	XM_003445357.1	PREDICTED: Oreochromis niloticus SH3 domain-containing RING finger protein 3-like (LOC100712011) mRNA	SH3RF3			INTRON
LG16_21	20637139	C	T	2.44348	1.83725	19443101	XM_003445363.1	PREDICTED: Oreochromis niloticus ephrin type-A receptor 3-like (LOC100690736) mRNA	EPHA3			INTRON
LG16_21	28186875	C	T	3.13057	2.75828	19394646	XM_003443261.1	PREDICTED: Oreochromis niloticus hypothetical protein LOC100692337 (LOC100692337) mRNA				INTRON
LG17	1100070	A	G	2.86204	2.3758							INTERGENIC
LG17	2531120	C	T	2.00951	1.3518							INTERGENIC
LG17	2531120	C	T	2.00951	1.3518	19604592	XM_003452353.1	PREDICTED: Oreochromis niloticus rho GTPase-activating protein SYDE2-like (LOC100694173) mRNA	SYDE2			UPSTREAM: 2304 bases
LG17	5443147	A	C	2.27295	1.63772	19544839	XM_003449778.1	PREDICTED: Oreochromis niloticus neurotensin receptor type 1-like (LOC100694615) mRNA	Ntsr1			INTRON
LG17	10856721	G	A	2.45545	1.85169	19522858	XM_003448774.1	PREDICTED: Oreochromis niloticus diphthine synthase-like (LOC100691910) mRNA	dphB			INTRON
LG17	10856721	G	A	2.45545	1.85169	19523040	XM_003448773.1	PREDICTED: Oreochromis niloticus zinc transporter 7-like (LOC100691643) mRNA	SLC30A7			DOWNSTREAM: 2892 bases
LG17	10889240	C	T	2.42677	1.81719							INTERGENIC
LG17	10994015	T	C	2.3387	1.71329							INTERGENIC
LG17	10994015	T	C	2.3387	1.71329	19524100	XM_003448836.1	PREDICTED: Oreochromis niloticus prothymosin alpha-A-like (LOC100709347) mRNA	ptmaa			UPSTREAM: 3249 bases
LG17	11216462	A	C	2.57768	2.00233	19522804	XM_003448766.1	PREDICTED: Oreochromis niloticus calcium homeostasis endoplasmic reticulum protein-like (LOC100689760) mRNA	CHERP			INTRON
LG17	11251846	G	C	2.51545	1.92489							INTERGENIC
LG17	11307483	G	C	2.10987	1.45755	19524721	XM_003448828.1	PREDICTED: Oreochromis niloticus epidermal growth factor receptor pathway substrate 15-like 1 (EPS15L1) mRNA	EPS15L1			INTRON
LG17	11317513	C	T	2.10987	1.45755	19524721	XM_003448828.1	PREDICTED: Oreochromis niloticus epidermal growth factor receptor pathway substrate 15-like 1 (EPS15L1) mRNA				INTRON
LG17	11321563	C	T	2.10987	1.45755	19524721	XM_003448828.1	PREDICTED: Oreochromis niloticus epidermal growth factor receptor pathway substrate 15-like 1 (EPS15L1) mRNA		19524730	9	NON_SYNONYMOUS_CODING	A/T	Gca/Aca	214	1
LG17	11349711	T	G	2.35892	1.73688	19524304	XM_003448827.1	PREDICTED: Oreochromis niloticus UV excision repair protein RAD23 homolog B-like (LOC100706933) mRNA	Rad23b			INTRON
LG17	11725200	G	A	2.65776	2.10423	19524248	XM_003448821.1	PREDICTED: Oreochromis niloticus ephrin-A2-like (LOC100705337) mRNA	EFNA2	19524251	3	NON_SYNONYMOUS_CODING	V/M	Gtg/Atg	50	1
LG17	11870776	C	T	-2.11816	1.46646	19523737	XM_003448812.1	PREDICTED: Oreochromis niloticus putative transporter SVOPL-like (LOC100702906) mRNA	SVOPL			INTRON
LG17	12310637	T	C	-2.29104	1.65835	19523158	XM_003448797.1	PREDICTED: Oreochromis niloticus protein SCO2 homolog mitochondrial-like (LOC100698329) mRNA	SCO2			DOWNSTREAM: 3380 bases
LG17	12310637	T	C	-2.29104	1.65835	19523506	XM_003448796.1	PREDICTED: Oreochromis niloticus condensin-2 complex subunit H2-like (LOC100698062) mRNA	NCAPH2			INTRON
LG17	13255001	G	A	-2.97425	2.53209	19522247	XM_003448739.1	PREDICTED: Oreochromis niloticus low density lipoprotein receptor-related protein 6 transcript variant 2 (LRP6) mRNA	LRP6			INTRON
LG17	13255001	G	A	-2.97425	2.53209	19522665	XM_003448738.1	PREDICTED: Oreochromis niloticus low density lipoprotein receptor-related protein 6 transcript variant 1 (LRP6) mRNA				INTRON
LG17	13515643	C	A	-2.04257	1.38621	19508667	XM_003448134.1	PREDICTED: Oreochromis niloticus SH3 and multiple ankyrin repeat domains protein 3-like (LOC100699841) mRNA	Shank3			INTRON
LG17	13726067	T	C	-2.02572	1.36863							INTERGENIC
LG17	13726067	T	C	-2.02572	1.36863	19508906	XM_003448131.1	PREDICTED: Oreochromis niloticus hypothetical protein LOC100699033 (LOC100699033) mRNA				DOWNSTREAM: 3810 bases
LG17	13811518	T	C	-2.22674	1.58562							INTERGENIC
LG17	13977092	T	C	-2.62704	2.06484	19508092	XM_003448124.1	PREDICTED: Oreochromis niloticus E3 ubiquitin-protein ligase Mdm2-like (LOC100697160) mRNA	Mdm2			INTRON
LG17	14024894	C	G	-2.75093	2.22602	19508116	XM_003448123.1	PREDICTED: Oreochromis niloticus regulator of nonsense transcripts 2-like (LOC100696894) mRNA	UPF2			INTRON
LG17	14066589	T	C	-2.81533	2.31223	19506631	XM_003448077.1	PREDICTED: Oreochromis niloticus transmembrane protein 19-like (LOC100707193) mRNA	TMEM19			INTRON
LG17	14495415	C	T	-2.1157	1.46381							INTERGENIC
LG17	15273244	A	C	2.0893	1.43556							INTERGENIC
LG17	15376385	G	A	-2.06277	1.40744							INTERGENIC
LG17	17098548	T	C	2.14029	1.49038	19598882	XM_003452065.1	PREDICTED: Oreochromis niloticus synaptotagmin-10-like (LOC100707915) mRNA	SYT10			INTRON
LG17	17491985	A	C	2.3302	1.70343	19596946	XM_003452020.1	PREDICTED: Oreochromis niloticus PRKC apoptosis WT1 regulator protein-like (LOC100695853) mRNA	PAWR			INTRON
LG18	7509461	C	T	3.44271	3.23964	19270175	XM_003437978.1	PREDICTED: Oreochromis niloticus NAD-dependent deacetylase sirtuin-6-like (LOC100709302) mRNA	Sirt6			INTRON
LG18	9940726	A	G	2.49587	1.90084	19268883	XM_003437930.1	PREDICTED: Oreochromis niloticus collagen type IV alpha 6 (COL4A6) mRNA	COL4A6			INTRON
LG18	12091769	C	T	2.35796	1.73576							INTERGENIC
LG18	15596195	G	A	3.84152	3.91267							INTERGENIC
LG18	15596195	G	A	3.84152	3.91267	19264862	XM_003437829.1	PREDICTED: Oreochromis niloticus c-C chemokine receptor type 4-like (LOC100690080) mRNA	Ccr4			DOWNSTREAM: 4979 bases
LG18	15703850	C	G	2.19013	1.54493							INTERGENIC
LG18	18525037	C	T	2.21304	1.57033	19516927	XM_003448521.1	PREDICTED: Oreochromis niloticus vav 3 guanine nucleotide exchange factor (VAV3) mRNA	VAV3			INTRON
LG19	9705009	A	G	2.74489	2.21803							INTERGENIC
LG19	18275144	C	T	-2.13742	1.48726	19715125	XM_003457220.1	PREDICTED: Oreochromis niloticus mitogen-activated protein kinase-binding protein 1-like (LOC100701225) mRNA	MAPKBP1			UPSTREAM: 599 bases
LG19	18275144	C	T	-2.13742	1.48726	19715696	XM_003457221.1	PREDICTED: Oreochromis niloticus hypothetical protein LOC100701498 (LOC100701498) mRNA				DOWNSTREAM: 1320 bases
LG19	18275144	C	T	-2.13742	1.48726							INTERGENIC
LG19	20150103	G	A	-2.02502	1.36789	19500969	XM_003447829.1	PREDICTED: Oreochromis niloticus hypothetical protein LOC100708168 (LOC100708168) mRNA				INTRON
LG19	20157928	T	C	-2.02502	1.36789	19500969	XM_003447829.1	PREDICTED: Oreochromis niloticus hypothetical protein LOC100708168 (LOC100708168) mRNA				DOWNSTREAM: 362 bases
LG19	20157928	T	C	-2.02502	1.36789							INTERGENIC
LG19	20169645	G	C	-2.02502	1.36789	19499551	XM_003447759.1	PREDICTED: Oreochromis niloticus major facilitator superfamily domain-containing protein 2A-B-like (LOC100711753) mRNA	Mfsd2a			INTRON
LG19	20174277	A	G	-2.02502	1.36789							INTERGENIC
LG19	20174277	A	G	-2.02502	1.36789	19499551	XM_003447759.1	PREDICTED: Oreochromis niloticus major facilitator superfamily domain-containing protein 2A-B-like (LOC100711753) mRNA				UPSTREAM: 805 bases
LG19	20191439	T	C	-2.02502	1.36789							INTERGENIC
LG19	20191439	T	C	-2.02502	1.36789	19499802	XM_003447760.1	PREDICTED: Oreochromis niloticus protein L-Myc-1b-like (LOC100712021) mRNA	mycl1b			DOWNSTREAM: 4812 bases
LG19	20827925	A	G	-2.05366	1.39785							INTERGENIC
LG19	21430518	G	A	-2.47202	1.87175							INTERGENIC
LG19	23476061	C	T	-2.26853	1.6327							INTERGENIC
LG19	24533579	C	T	-2.12735	1.47637							INTERGENIC
LG19	24842255	A	G	-2.70354	2.16364	19575674	XM_003451185.1	PREDICTED: Oreochromis niloticus sec1 family domain containing 1 (SCFD1) mRNA	SCFD1			DOWNSTREAM: 2648 bases
LG19	24842255	A	G	-2.70354	2.16364							INTERGENIC
LG19	26171088	G	A	-2.35602	1.73349							INTERGENIC
LG19	26204703	C	A	-2.79824	2.28919							INTERGENIC
LG19	26251625	C	G	-3.38928	3.15442							INTERGENIC
LG19	26534912	A	G	-3.31625	3.03984							INTERGENIC
LG19	26845337	A	G	-2.2669	1.63085							INTERGENIC
LG20	1446606	G	A	-2.00437	1.3465	19458412	XM_003446027.1	PREDICTED: Oreochromis niloticus L-rhamnose-binding lectin CSL2-like (LOC100691537) mRNA	CSL2			DOWNSTREAM: 3485 bases
LG20	1446606	G	A	-2.00437	1.3465	19458046	XM_003446026.1	PREDICTED: Oreochromis niloticus L-rhamnose-binding lectin CSL2-like (LOC100691268) mRNA				INTRON
LG20	4412023	A	G	-2.08391	1.42983							INTERGENIC
LG20	7739429	T	G	2.9836	2.54534							INTERGENIC
LG20	7780479	T	C	2.11898	1.46735	19291014	XM_003438893.1	PREDICTED: Oreochromis niloticus transcription factor CP2-like (LOC100707246) mRNA	CP2			INTRON
LG20	8736471	C	T	3.27764	2.98014							INTERGENIC
LG20	10031238	G	C	2.21757	1.57537							INTERGENIC
LG20	10031238	G	C	2.21757	1.57537	19288108	XM_003438785.1	PREDICTED: Oreochromis niloticus protein FAM19A1-like (LOC100699983) mRNA	FAM19A1			DOWNSTREAM: 63 bases
LG20	10032259	A	G	2.32793	1.7008							INTERGENIC
LG20	10032259	A	G	2.32793	1.7008	19288108	XM_003438785.1	PREDICTED: Oreochromis niloticus protein FAM19A1-like (LOC100699983) mRNA				DOWNSTREAM: 1084 bases
LG20	10113426	A	G	2.24632	1.60759	19292132	XM_003438950.1	PREDICTED: Oreochromis niloticus microphthalmia-associated transcription factor-like (LOC100699256) mRNA	Mitf			INTRON
LG20	10604659	G	A	2.04724	1.39111	19288813	XM_003438795.1	PREDICTED: Oreochromis niloticus UHRF1 binding protein 1 (UHRF1BP1) mRNA	UHRF1BP1			INTRON
LG20	10609909	C	T	2.4547	1.85078	19292154	XM_003438960.1	PREDICTED: Oreochromis niloticus transcription initiation factor TFIID subunit 11-like (LOC100701972) mRNA	TAF11			DOWNSTREAM: 1177 bases
LG20	10609909	C	T	2.4547	1.85078	19288947	XM_003438796.1	PREDICTED: Oreochromis niloticus ankyrin repeat and SAM domain-containing protein 1A-like (LOC100702957) mRNA	ANKS1A			UPSTREAM: 4583 bases
LG20	10609909	C	T	2.4547	1.85078	19288813	XM_003438795.1	PREDICTED: Oreochromis niloticus UHRF1 binding protein 1 (UHRF1BP1) mRNA	UHRF1BP1			DOWNSTREAM: 2169 bases
LG20	10609909	C	T	2.4547	1.85078							INTERGENIC
LG20	11069971	G	A	2.0866	1.43269	19292407	XM_003438966.1	PREDICTED: Oreochromis niloticus amiloride-sensitive cation channel 2 neuronal-like (LOC100703401) mRNA	Asic2			DOWNSTREAM: 3749 bases
LG20	11069971	G	A	2.0866	1.43269							INTERGENIC
LG20	11069971	G	A	2.0866	1.43269	19292817	XM_003438967.1	PREDICTED: Oreochromis niloticus glycerol-3-phosphate dehydrogenase [NAD+] cytoplasmic-like (LOC100703678) mRNA	Gpdh			UPSTREAM: 3460 bases
LG20	20026761	A	G	2.01459	1.35707	19530003	XM_003449104.1	PREDICTED: Oreochromis niloticus keratin type I cytoskeletal 18-like (LOC100692632) mRNA	Krt18			INTRON
LG20	25613547	G	A	2.85818	2.37051							INTERGENIC
LG20	28163720	A	G	2.36299	1.74165	19431436	XM_003444898.1	PREDICTED: Oreochromis niloticus contactin-3-like (LOC100703160) mRNA	CNTN3			INTRON
LG20	28271413	C	T	2.28815	1.65505	19431695	XM_003444897.1	PREDICTED: Oreochromis niloticus cell adhesion molecule with homology to L1CAM (close homolog of L1) (CHL1) mRNA	CHL1			DOWNSTREAM: 2909 bases
LG20	28271413	C	T	2.28815	1.65505							INTERGENIC
LG20	28578576	A	T	4.05389	4.2978							INTERGENIC
LG20	28578707	G	A	2.44374	1.83756							INTERGENIC
LG20	28578852	A	G	2.44374	1.83756							INTERGENIC
LG20	30170995	C	T	3.2438	2.92832	19430404	XM_003444854.1	PREDICTED: Oreochromis niloticus protein PIEZO2-like (LOC100691086) mRNA	PIEZO2			INTRON
LG20	30259217	G	A	3.58882	3.47863	19430208	XM_003444852.1	PREDICTED: Oreochromis niloticus lethal(3)malignant brain tumor-like protein 1-like (LOC100690549) mRNA	L3MBTL1			INTRON
LG20	30259634	A	G	2.63813	2.07902	19430208	XM_003444852.1	PREDICTED: Oreochromis niloticus lethal(3)malignant brain tumor-like protein 1-like (LOC100690549) mRNA				INTRON
LG20	30357381	G	A	3.49206	3.31938							INTERGENIC
LG2	9185090	C	T	-3.18411	2.83803	19397589	XM_003443386.1	PREDICTED: Oreochromis niloticus hypothetical protein LOC100702793 (LOC100702793) mRNA				INTRON
LG2	9185278	A	G	-2.81398	2.31041	19397589	XM_003443386.1	PREDICTED: Oreochromis niloticus hypothetical protein LOC100702793 (LOC100702793) mRNA				INTRON
LG2	9185462	A	G	2.92588	2.4641	19397589	XM_003443386.1	PREDICTED: Oreochromis niloticus hypothetical protein LOC100702793 (LOC100702793) mRNA				INTRON
LG2	9703029	A	G	-2.77933	2.26383	19440717	XM_003445243.1	PREDICTED: Oreochromis niloticus dynein heavy chain 5 axonemal-like (LOC100704247) mRNA	DNAH5			INTRON
LG2	16834340	T	C	2.00263	1.3447	19426747	XM_003444682.1	PREDICTED: Oreochromis niloticus short transient receptor potential channel 7-like (LOC100711831) mRNA	TRPC7			INTRON
LG2	19227435	C	T	3.66759	3.61111							INTERGENIC
LG22	250527	T	C	-2.57676	2.00117	19731386	XM_003457993.1	PREDICTED: Oreochromis niloticus 17-beta hydroxysteroid dehydrogenase type 8 (HSD17B8) mRNA	HSD17B8			UPSTREAM: 3481 bases
LG22	250527	T	C	-2.57676	2.00117	19731724	XM_003457994.1	PREDICTED: Oreochromis niloticus bromodomain-containing protein 2-like (LOC100696311) mRNA	BRD2			DOWNSTREAM: 1029 bases
LG22	250527	T	C	-2.57676	2.00117							INTERGENIC
LG22	906925	T	G	-2.02579	1.3687	19615508	XM_003452742.1	PREDICTED: Oreochromis niloticus major histocompatibility complex class I-related gene protein-like (LOC100693013) mRNA	MR1			INTRON
LG22	906925	T	G	-2.02579	1.3687	19656243	XM_003454603.1	PREDICTED: Oreochromis niloticus carboxy-terminal kinesin 2-like (LOC100707121) mRNA	CTK2			INTRON
LG22	906925	T	G	-2.02579	1.3687	19655847	XM_003454602.1	PREDICTED: Oreochromis niloticus zinc finger and BTB domain-containing protein 22-like (LOC100706857) mRNA	ZBTB22			UPSTREAM: 4853 bases
LG22	6058146	C	G	3.33144	3.0635							INTERGENIC
LG22	6058146	C	G	3.33144	3.0635	19487357	XM_003447270.1	PREDICTED: Oreochromis niloticus hypothetical protein LOC100689755 (LOC100689755) mRNA				UPSTREAM: 3472 bases
LG22	6525733	G	A	-2.02317	1.36597							INTERGENIC
LG22	10173718	G	A	2.45884	1.85578							INTERGENIC
LG22	12561768	C	T	-2.1078	1.45534	19413714	XM_003444078.1	PREDICTED: Oreochromis niloticus transmembrane protein 55A-like (LOC100706272) mRNA	TMEM55A			INTRON
LG22	14950680	C	A	2.47708	1.87791							INTERGENIC
LG22	15060217	G	A	-2.07594	1.42137	19768392	XM_003459658.1	PREDICTED: Oreochromis niloticus mRNA cap guanine-N7 methyltransferase-like (LOC100691696) mRNA	RNMT			INTRON
LG22	15158471	G	A	-2.21037	1.56736							INTERGENIC
LG22	24189082	C	T	-2.25392	1.61616	19526247	XM_003448936.1	PREDICTED: Oreochromis niloticus vasodilator-stimulated phosphoprotein-like (LOC100692448) mRNA	VASP			INTRON
LG22	26358929	A	G	-2.75564	2.23227							INTERGENIC
LG23	2152420	C	G	2.79303	2.28219	19730719	XM_003457953.1	PREDICTED: Oreochromis niloticus hypothetical protein LOC100707763 (LOC100707763) mRNA				INTRON
LG23	4940130	A	G	3.56153	3.43333	19416926	XM_003444241.1	PREDICTED: Oreochromis niloticus neuroligin-1-like (LOC100705052) mRNA	Nlgn1			INTRON
LG23	6110338	C	T	-2.03814	1.38157	19418547	XM_003444302.1	PREDICTED: Oreochromis niloticus pre-B-cell leukemia transcription factor 1-like transcript variant 1 (LOC100699739) mRNA	Pbx1			INTRON
LG23	6110338	C	T	-2.03814	1.38157	19418697	XM_003444303.1	PREDICTED: Oreochromis niloticus pre-B-cell leukemia transcription factor 1-like transcript variant 2 (LOC100699739) mRNA				INTRON
LG23	6398204	G	A	-2.14138	1.49156	19417184	XM_003444255.1	PREDICTED: Oreochromis niloticus zinc finger protein Gfi-1-like (LOC100709504) mRNA	Gfi1			DOWNSTREAM: 1874 bases
LG23	6398204	G	A	-2.14138	1.49156							INTERGENIC
LG23	7879573	G	C	-2.36371	1.74249	19417406	XM_003444280.1	PREDICTED: Oreochromis niloticus uracil nucleotide /cysteinyl leukotriene receptor-like (LOC100693605) mRNA	GPR17			DOWNSTREAM: 832 bases
LG23	7879573	G	C	-2.36371	1.74249	19418274	XM_003444282.1	PREDICTED: Oreochromis niloticus phosphatidylinositol-345-trisphosphate 5-phosphatase 1-like (LOC100694140) mRNA				UPSTREAM: 3232 bases
LG23	7879573	G	C	-2.36371	1.74249							INTERGENIC
LG23	7948353	A	C	-2.32372	1.69593							INTERGENIC
LG23	20309110	C	T	3.00577	2.5769	19315719	XM_003439966.1	PREDICTED: Oreochromis niloticus prolyl 3-hydroxylase 2-like (LOC100699187) mRNA	LEPREL1			INTRON
LG3	2357935	T	G	-2.22673	1.58561	19558409	XM_003450341.1	PREDICTED: Oreochromis niloticus RAS guanyl releasing protein 2 (calcium and DAG-regulated) (RASGRP2) mRNA	RASGRP2			INTRON
LG3	3877313	C	T	2.14358	1.49395	19559423	XM_003450424.1	PREDICTED: Oreochromis niloticus fibroblast growth factor 11-like (LOC100692728) mRNA	FGF11			INTRON
LG3	3898973	T	C	2.3712	1.75128	19559423	XM_003450424.1	PREDICTED: Oreochromis niloticus fibroblast growth factor 11-like (LOC100692728) mRNA				INTRON
LG3	3958332	G	A	2.61158	2.04516							INTERGENIC
LG3	6802250	C	T	-2.08823	1.43442	19606113	XM_003452383.1	PREDICTED: Oreochromis niloticus DENN domain-containing protein 4C-like (LOC100702746) mRNA	DENND4C	19606135	22	SYNONYMOUS_CODING	D/D	gaC/gaT	1174	2
LG3	6802322	T	C	-2.08823	1.43442	19606113	XM_003452383.1	PREDICTED: Oreochromis niloticus DENN domain-containing protein 4C-like (LOC100702746) mRNA		19606135	22	SYNONYMOUS_CODING	D/D	gaT/gaC	1198	2
LG3	6839121	C	T	-2.05276	1.3969							INTERGENIC
LG3	6841558	C	A	-2.05276	1.3969							INTERGENIC
LG3	6843703	G	A	-2.05276	1.3969							INTERGENIC
LG3	6844324	C	G	-2.05276	1.3969							INTERGENIC
LG3	6951081	G	A	-2.05042	1.39444							INTERGENIC
LG3	6952154	A	G	-2.05042	1.39444							INTERGENIC
LG3	6981117	T	C	-2.05042	1.39444							INTERGENIC
LG3	7038033	A	G	-2.05042	1.39444	19605510	XM_003452380.1	PREDICTED: Oreochromis niloticus hypothetical protein LOC100701665 (LOC100701665) mRNA				INTRON
LG3	10987071	T	C	-2.29892	1.66737	19535479	XM_003449330.1	PREDICTED: Oreochromis niloticus ephexin-1-like (LOC100709174) mRNA	Ngef			INTRON
LG4	88452	G	T	-2.00622	1.34841	19615197	XM_003452830.1	PREDICTED: Oreochromis niloticus calcium channel voltage-dependent P /Q type alpha 1A subunit (CACNA1A) mRNA	CACNA1A			INTRON
LG4	271088	G	A	2.93004	2.46991							INTERGENIC
LG4	271088	G	A	2.93004	2.46991	19614905	XM_003452833.1	PREDICTED: Oreochromis niloticus leucine-rich repeat and fibronectin type-III domain-containing protein 6-like (LOC100695056) mRNA	LRFN6			UPSTREAM: 3504 bases
LG4	2222797	G	T	-2.12221	1.47082	19616016	XM_003452874.1	PREDICTED: Oreochromis niloticus TOM1-like protein 2-like (LOC100706850) mRNA	TOM1L2			INTRON
LG4	2341241	C	G	-2.62037	2.05633							INTERGENIC
LG4	2522925	C	T	-2.05992	1.40444							INTERGENIC
LG4	2606544	T	C	-2.01619	1.35872	19641753	XM_003454033.1	PREDICTED: Oreochromis niloticus pituitary adenylate cyclase-activating polypeptide type I receptor-like (LOC100710271) mRNA	ADCYAP1R1			UPSTREAM: 3608 bases
LG4	2606544	T	C	-2.01619	1.35872							INTERGENIC
LG4	2943952	T	G	-2.0767	1.42217							INTERGENIC
LG4	3239036	C	T	-2.95391	2.50338							INTERGENIC
LG4	4232403	A	G	2.18488	1.53914	19641139	XM_003454006.1	PREDICTED: Oreochromis niloticus nucleoside diphosphate kinase mitochondrial-like (LOC100703020) mRNA	NME4			DOWNSTREAM: 667 bases
LG4	4232403	A	G	2.18488	1.53914	19641593	XM_003454007.1	PREDICTED: Oreochromis niloticus epidermal growth factor receptor kinase substrate 8-like (LOC100703293) mRNA	Eps8			DOWNSTREAM: 1965 bases
LG4	4232403	A	G	2.18488	1.53914							INTERGENIC
LG4	7327512	G	C	-2.47859	1.87975							INTERGENIC
LG4	7327889	A	G	-2.47859	1.87975							INTERGENIC
LG4	7420591	T	C	-2.47859	1.87975	19393617	XM_003443204.1	PREDICTED: Oreochromis niloticus caspase recruitment domain-containing protein 11-like (LOC100697777) mRNA	CARD11			INTRON
LG4	7424890	A	G	-2.47859	1.87975	19393617	XM_003443204.1	PREDICTED: Oreochromis niloticus caspase recruitment domain-containing protein 11-like (LOC100697777) mRNA				INTRON
LG4	7437212	T	C	-2.47859	1.87975							INTERGENIC
LG4	7756041	A	G	-2.26522	1.62895							INTERGENIC
LG4	8173945	C	T	2.19855	1.55424	19392326	XM_003443186.1	PREDICTED: Oreochromis niloticus hypothetical protein LOC100692156 (LOC100692156) mRNA				DOWNSTREAM: 3666 bases
LG4	8173945	C	T	2.19855	1.55424	19392691	XM_003443185.1	PREDICTED: Oreochromis niloticus WW domain-binding protein 11-like (LOC100691887) mRNA	WBP11	19392698	7	SYNONYMOUS_CODING	Y/Y	taC/taT	222	2
LG4	8173945	C	T	2.19855	1.55424	19392336	XM_003443184.1	PREDICTED: Oreochromis niloticus probable ATP-dependent RNA helicase DDX47-like (LOC100691619) mRNA	DDX47			UPSTREAM: 2816 bases
LG4	8424835	T	C	2.65938	2.10632							INTERGENIC
LG4	8666531	A	T	2.1407	1.49082	19390575	XM_003443086.1	PREDICTED: Oreochromis niloticus heme oxygenase-like (LOC100710567) mRNA	HMOX1			DOWNSTREAM: 874 bases
LG4	8666531	A	T	2.1407	1.49082	19392193	XM_003443175.1	PREDICTED: Oreochromis niloticus piggyBac transposable element-derived protein 3-like (LOC100712092) mRNA	PGBD3			UPSTREAM: 3956 bases
LG4	8666531	A	T	2.1407	1.49082	19390289	XM_003443087.1	PREDICTED: Oreochromis niloticus DNA replication licensing factor mcm5-like (LOC100710836) mRNA	mcm5			DOWNSTREAM: 137 bases
LG4	8666531	A	T	2.1407	1.49082							INTERGENIC
LG4	10496062	A	G	4.7488	5.68904							INTERGENIC
LG4	10496062	A	G	4.7488	5.68904	19469079	XM_003446470.1	PREDICTED: Oreochromis niloticus deoxyribonuclease-1-like (LOC100700560) mRNA	DNASE1			UPSTREAM: 4552 bases
LG4	10509175	C	T	2.06191	1.40653	19469079	XM_003446470.1	PREDICTED: Oreochromis niloticus deoxyribonuclease-1-like (LOC100700560) mRNA				DOWNSTREAM: 401 bases
LG4	10509175	C	T	2.06191	1.40653	19467664	XM_003446414.1	PREDICTED: Oreochromis niloticus enoyl-CoA delta isomerase 1 mitochondrial-like (LOC100706747) mRNA	ECI1			DOWNSTREAM: 1321 bases
LG4	10509175	C	T	2.06191	1.40653							INTERGENIC
LG4	11425349	C	T	2.30807	1.67788							INTERGENIC
LG4	11425349	C	T	2.30807	1.67788	19468941	XM_003446462.1	PREDICTED: Oreochromis niloticus homeobox protein Dlx3b-like (LOC100697339) mRNA	Dlx3b			DOWNSTREAM: 4384 bases
LG4	11462241	G	T	2.46105	1.85845							INTERGENIC
LG4	11601328	C	A	2.13746	1.48731							INTERGENIC
LG4	13723361	C	T	3.5715	3.44984							INTERGENIC
LG4	14651064	A	G	-2.27545	1.64057	19755775	XM_003459026.1	PREDICTED: Oreochromis niloticus hypothetical protein LOC100702147 (LOC100702147) mRNA				INTRON
LG4	17054444	T	G	2.49158	1.89559	19369753	XM_003442215.1	PREDICTED: Oreochromis niloticus neurogenic locus notch homolog protein 2-like (LOC100696073) mRNA	NOTCH2			INTRON
LG4	17673994	C	T	3.13654	2.76712	19369261	XM_003442200.1	PREDICTED: Oreochromis niloticus cAMP-specific 3'75'7-cyclic phosphodiesterase 4D-like (LOC100691791) mRNA	PDE4D			INTRON
LG5	13001554	C	T	2.17355	1.52667							INTERGENIC
LG5	13017633	T	C	2.37466	1.75535							INTERGENIC
LG5	13418561	C	G	2.41621	1.80457							INTERGENIC
LG5	13418572	C	G	2.46562	1.86399							INTERGENIC
LG5	16258555	T	C	3.05994	2.65485	19349254	XM_003441356.1	PREDICTED: Oreochromis niloticus dnaJ homolog subfamily C member 14-like (LOC100691788) mRNA	DNAJC14			UPSTREAM: 4849 bases
LG5	16258555	T	C	3.05994	2.65485	19349236	XM_003441355.1	PREDICTED: Oreochromis niloticus NGFI-A-binding protein 2-like (LOC100691519) mRNA	NAB2			INTRON
LG5	16275187	C	T	2.74778	2.22184							INTERGENIC
LG5	16275187	C	T	2.74778	2.22184	19352152	XM_003441506.1	PREDICTED: Oreochromis niloticus nuclear receptor subfamily 4 group A member 1-like transcript variant 1 (LOC100709859) mRNA	NR4A1			DOWNSTREAM: 3563 bases
LG5	16275187	C	T	2.74778	2.22184	19352672	XM_003441507.1	PREDICTED: Oreochromis niloticus nuclear receptor subfamily 4 group A member 1-like transcript variant 2 (LOC100709859) mRNA				DOWNSTREAM: 3563 bases
LG5	16469634	T	C	3.06587	2.66347							INTERGENIC
LG5	18669210	T	A	2.00274	1.34481	19347585	XM_003441284.1	PREDICTED: Oreochromis niloticus glutamate receptor metabotropic 3 (GRM3) mRNA	GRM3			DOWNSTREAM: 971 bases
LG5	18669210	T	A	2.00274	1.34481	19347509	XM_003441283.1	PREDICTED: Oreochromis niloticus poly [ADP-ribose] polymerase 3-like (LOC100694848) mRNA	PARP3			UPSTREAM: 2014 bases
LG5	18669210	T	A	2.00274	1.34481							INTERGENIC
LG5	26675777	T	C	3.10441	2.71974	19513754	XM_003448359.1	PREDICTED: Oreochromis niloticus sarcolemma associated protein (SLMAP) mRNA	SLMAP	19513769	15	SYNONYMOUS_CODING	D/D	gaT/gaC	468	2
LG5	29144272	C	G	2.24165	1.60234	19636244	XM_003453692.1	PREDICTED: Oreochromis niloticus immunoglobulin-like and fibronectin type III domain-containing protein 1-like (LOC100707924) mRNA	IGFN1			INTRON
LG5	30181529	C	T	-2.23749	1.59767	19633931	XM_003453675.1	PREDICTED: Oreochromis niloticus 6-phosphofructo-2-kinase /fructose-26-biphosphatase 2 (PFKFB2) mRNA	PFKFB2			DOWNSTREAM: 4267 bases
LG5	30181529	C	T	-2.23749	1.59767							INTERGENIC
LG5	35723628	G	A	-2.56854	1.99086							INTERGENIC
LG6	1018933	T	G	-2.08848	1.43469	19699998	XM_003456540.1	PREDICTED: Oreochromis niloticus lysine-specific demethylase 2A-like (LOC100701413) mRNA	KDM2A			INTRON
LG6	1293416	T	C	-2.81418	2.31068							INTERGENIC
LG6	2262072	G	A	-2.05774	1.40214	19614128	XM_003452766.1	PREDICTED: Oreochromis niloticus teneurin-3-like (LOC100699502) mRNA	Tenm3			INTRON
LG6	2367815	G	A	-2.20861	1.5654							INTERGENIC
LG6	2938660	T	A	-2.5784	2.00322							INTERGENIC
LG6	3088799	A	G	-2.73734	2.20804	19612957	XM_003452751.1	PREDICTED: Oreochromis niloticus solute carrier family 22 member 7-like (LOC100695419) mRNA	SLC22A7			DOWNSTREAM: 4547 bases
LG6	3088799	A	G	-2.73734	2.20804							INTERGENIC
LG6	3483914	C	T	-2.36452	1.74344	19613562	XM_003452762.1	PREDICTED: Oreochromis niloticus hypothetical protein LOC100697971 (LOC100697971) mRNA				INTRON
LG6	3566664	C	A	-2.27595	1.64113	19772980	XM_003459856.1	PREDICTED: Oreochromis niloticus UDP-glucose pyrophosphorylase 2 (UGP2) mRNA	UGP2	19772990	10	UTR_3_PRIME: 218 bases from CDS
LG6	3566664	C	A	-2.27595	1.64113	19772915	XM_003459859.1	PREDICTED: Oreochromis niloticus vacuolar protein sorting 54 homolog (S. cerevisiae) (VPS54) mRNA	VPS54			DOWNSTREAM: 3530 bases
LG6	3950655	C	T	-5.6441	7.77977	19643328	XM_003454087.1	PREDICTED: Oreochromis niloticus uncharacterized protein C1orf96 homolog (LOC100701307) mRNA	C1orf96	19643329	1	SYNONYMOUS_CODING	S/S	agC/agT	58	2
LG6	3951721	G	A	-5.38265	7.13432	19643328	XM_003454087.1	PREDICTED: Oreochromis niloticus uncharacterized protein C1orf96 homolog (LOC100701307) mRNA				INTRON
LG6	4180289	C	T	-2.26661	1.63052	19644142	XM_003454092.1	PREDICTED: Oreochromis niloticus multidrug resistance-associated protein 7-like (LOC100702657) mRNA	ABCC10			DOWNSTREAM: 2434 bases
LG6	4180289	C	T	-2.26661	1.63052							INTERGENIC
LG6	4180289	C	T	-2.26661	1.63052	19644612	XM_003454127.1	PREDICTED: Oreochromis niloticus 39S ribosomal protein L4 mitochondrial-like (LOC100712222) mRNA	MRPL4			UPSTREAM: 2877 bases
LG6	4258091	A	G	-2.23906	1.59943	19643742	XM_003454096.1	PREDICTED: Oreochromis niloticus myomesin-2-like (LOC100703741) mRNA	MYOM2			INTRON
LG6	4307552	G	T	-2.04554	1.38932	19643420	XM_003454097.1	PREDICTED: Oreochromis niloticus hypothetical protein LOC100704009 (LOC100704009) mRNA				INTRON
LG6	5222477	C	G	-2.27657	1.64184	19644632	XM_003454114.1	PREDICTED: Oreochromis niloticus hemicentin-1-like (LOC100708464) mRNA	HMCN1			INTRON
LG6	8445764	G	C	2.3118	1.68217							INTERGENIC
LG6	8446064	C	T	2.64617	2.08933							INTERGENIC
LG6	11518328	T	C	3.15633	2.79651							INTERGENIC
LG6	11571203	C	A	2.45335	1.84914							INTERGENIC
LG6	11571203	C	A	2.45335	1.84914	19686300	XM_003455953.1	PREDICTED: Oreochromis niloticus guanine nucleotide-binding protein subunit alpha-12-like (LOC100695956) mRNA	Gna12			UPSTREAM: 4305 bases
LG6	12143225	A	G	2.21235	1.56956	19603143	XM_003452252.1	PREDICTED: Oreochromis niloticus type II inositol-34-bisphosphate 4-phosphatase-like (LOC100711770) mRNA	EgrG_001095200			INTRON
LG6	12739923	G	A	2.63231	2.07157	19603071	XM_003452267.1	PREDICTED: Oreochromis niloticus endophilin-A1-like (LOC100692909) mRNA	Sh3gl2			INTRON
LG6	12740727	T	G	2.52872	1.94127	19603071	XM_003452267.1	PREDICTED: Oreochromis niloticus endophilin-A1-like (LOC100692909) mRNA				INTRON
LG6	15638314	A	G	3.03662	2.62115	19646878	XM_003454206.1	PREDICTED: Oreochromis niloticus catenin alpha-2-like transcript variant 2 (LOC100710961) mRNA	CTNNA2			INTRON
LG6	15638314	A	G	3.03662	2.62115	19646974	XM_003454205.1	PREDICTED: Oreochromis niloticus catenin alpha-2-like transcript variant 1 (LOC100710961) mRNA				INTRON
LG6	15638314	A	G	3.03662	2.62115	19647317	XM_003454207.1	PREDICTED: Oreochromis niloticus catenin alpha-2-like transcript variant 3 (LOC100710961) mRNA				INTRON
LG6	15638314	A	G	3.03662	2.62115	19646349	XM_003454208.1	PREDICTED: Oreochromis niloticus leucine-rich repeat transmembrane neuronal protein 1-like (LOC100711604) mRNA	LINGO1			DOWNSTREAM: 2751 bases
LG6	26621803	C	T	2.14472	1.49519							INTERGENIC
LG6	29147488	C	T	2.83427	2.33789	19506381	XM_003448051.1	PREDICTED: Oreochromis niloticus neuronal acetylcholine receptor subunit beta-2-like (LOC100700288) mRNA	CHRNB2			INTRON
LG6	29790537	C	T	2.23658	1.59665							INTERGENIC
LG6	30266059	C	T	3.2593	2.952							INTERGENIC
LG6	31432219	G	C	2.6343	2.07412							INTERGENIC
LG6	32121171	C	A	2.01556	1.35807	19504950	XM_003447979.1	PREDICTED: Oreochromis niloticus regulatory-associated protein of mTOR-like transcript variant 1 (LOC100703173) mRNA	RPTOR			INTRON
LG6	32121171	C	A	2.01556	1.35807	19505166	XM_003447980.1	PREDICTED: Oreochromis niloticus regulatory-associated protein of mTOR-like transcript variant 2 (LOC100703173) mRNA				INTRON
LG6	32651828	C	T	2.24793	1.6094							INTERGENIC
LG6	32651828	C	T	2.24793	1.6094	19505920	XR_134839.1	PREDICTED: Oreochromis niloticus polycomb group RING finger protein 2-like (LOC100707092) miscRNA	PCGF2			UPSTREAM: 3800 bases
LG6	32651828	C	T	2.24793	1.6094	19504309	XM_003447972.1	PREDICTED: Oreochromis niloticus phosphatidylinositol-5-phosphate 4-kinase type-2 beta-like (LOC100701287) mRNA	PIP4K2B			UPSTREAM: 2123 bases
LG6	34505049	C	G	-2.16878	1.52145							INTERGENIC
LG6	35176369	T	C	-2.14968	1.50058	19699128	XM_003456513.1	PREDICTED: Oreochromis niloticus probable methyltransferase C20orf7 homolog mitochondrial-like (LOC100693648) mRNA	Ndufaf5			DOWNSTREAM: 2481 bases
LG6	35176369	T	C	-2.14968	1.50058							INTERGENIC
LG6	35176369	T	C	-2.14968	1.50058	19699154	XM_003456512.1	PREDICTED: Oreochromis niloticus growth arrest-specific protein 8-like (LOC100693384) mRNA	Gas8			UPSTREAM: 992 bases
LG6	35222319	T	C	-2.10027	1.44727							INTERGENIC
LG6	35523828	C	T	-2.21297	1.57026	19699070	XM_003456522.1	PREDICTED: Oreochromis niloticus NACHT LRR and PYD domains-containing protein 3-like (LOC100696041) mRNA	Nlrp3			INTRON
LG7	3188694	T	C	-2.20959	1.56649	19302345	XM_003439390.1	PREDICTED: Oreochromis niloticus troponin I fast skeletal muscle-like (LOC100706619) mRNA	Tnnt3			DOWNSTREAM: 969 bases
LG7	3188694	T	C	-2.20959	1.56649	19302274	XM_003439391.1	PREDICTED: Oreochromis niloticus troponin I fast skeletal muscle-like (LOC100706892) mRNA				UPSTREAM: 557 bases
LG7	3188694	T	C	-2.20959	1.56649							INTERGENIC
LG7	3267927	C	T	-2.0327	1.3759	19303023	XM_003439393.1	PREDICTED: Oreochromis niloticus troponin T fast skeletal muscle isoforms-like transcript variant 1 (LOC100707421) mRNA				INTRON
LG7	3267927	C	T	-2.0327	1.3759	19302594	XM_003439394.1	PREDICTED: Oreochromis niloticus troponin T fast skeletal muscle isoforms-like transcript variant 2 (LOC100707421) mRNA				UPSTREAM: 1092 bases
LG7	3329365	C	T	-2.17623	1.52962							INTERGENIC
LG7	3370302	C	T	-2.17623	1.52962							INTERGENIC
LG7	3370382	C	T	-2.17623	1.52962							INTERGENIC
LG7	3498886	G	A	-2.17742	1.53093							INTERGENIC
LG7	3510331	G	A	-2.17742	1.53093							INTERGENIC
LG7	4153967	C	T	-2.55881	1.97868							INTERGENIC
LG7	4598309	G	C	-3.47136	3.28582							INTERGENIC
LG7	4598309	G	C	-3.47136	3.28582	19306263	XM_003439560.1	PREDICTED: Oreochromis niloticus carbohydrate sulfotransferase 6-like (LOC100705826) mRNA	CHST6			DOWNSTREAM: 2030 bases
LG7	5228641	C	T	2.4518	1.84728							INTERGENIC
LG7	5530038	T	A	-2.0726	1.41783							INTERGENIC
LG7	7498905	G	A	2.03276	1.37595							INTERGENIC
LG7	7498905	G	A	2.03276	1.37595	19303549	XM_003439451.1	PREDICTED: Oreochromis niloticus receptor expression-enhancing protein 5-like (LOC100700342) mRNA	REEP5			UPSTREAM: 3084 bases
LG7	8532236	C	T	2.2225	1.58087							INTERGENIC
LG7	12107596	A	G	2.72703	2.19445							INTERGENIC
LG7	12109408	T	G	2.55526	1.97425							INTERGENIC
LG7	12576478	A	G	2.31299	1.68354							INTERGENIC
LG7	13096000	G	C	2.0185	1.36112							INTERGENIC
LG7	13096000	G	C	2.0185	1.36112	19541519	XM_003449629.1	PREDICTED: Oreochromis niloticus rho-guanine nucleotide exchange factor-like (LOC100700208) mRNA	Arhgef			UPSTREAM: 3334 bases
LG7	13721851	A	G	2.40097	1.78643							INTERGENIC
LG7	13731979	G	A	2.27467	1.63967							INTERGENIC
LG7	13732567	G	A	3.01482	2.58984							INTERGENIC
LG7	13751619	C	T	2.17743	1.53094							INTERGENIC
LG7	14824564	T	C	2.21916	1.57714							INTERGENIC
LG7	14824564	T	C	2.21916	1.57714	19540617	XM_003449603.1	PREDICTED: Oreochromis niloticus ubiquitin carboxyl-terminal hydrolase 20-like (LOC100693264) mRNA	USP20			DOWNSTREAM: 503 bases
LG7	14878717	A	T	2.66706	2.11624	19581885	XM_003451452.1	PREDICTED: Oreochromis niloticus alpha-N-acetylgalactosaminide alpha-26-sialyltransferase 3-like (LOC100701389) mRNA	SIA7E			UPSTREAM: 672 bases
LG7	14878717	A	T	2.66706	2.11624	19582794	XM_003451506.1	PREDICTED: Oreochromis niloticus protein FAM73B-like (LOC100692634) mRNA	FAM73B			UPSTREAM: 1185 bases
LG7	14878717	A	T	2.66706	2.11624							INTERGENIC
LG7	16064642	C	T	3.3786	3.13754							INTERGENIC
LG7	16064642	C	T	3.3786	3.13754	19582173	XM_003451481.1	PREDICTED: Oreochromis niloticus chondroitin sulfate N-acetylgalactosaminyltransferase 1-like (LOC100708917) mRNA	CSGALNACT1			DOWNSTREAM: 1363 bases
LG7	16125801	G	A	2.09103	1.43741							INTERGENIC
LG7	16125801	G	A	2.09103	1.43741	19583284	XM_003451527.1	PREDICTED: Oreochromis niloticus relaxin-3 receptor 1-like (LOC100698503) mRNA	RXFP3			UPSTREAM: 2037 bases
LG7	16156875	A	C	2.3166	1.68771	19582365	XM_003451484.1	PREDICTED: Oreochromis niloticus membrane-associated transporter protein-like (LOC100709724) mRNA	SLC45A2			INTRON
LG7	16351392	G	A	2.11144	1.45924	19584180	XM_003451532.1	PREDICTED: Oreochromis niloticus macrophage mannose receptor 1-like (LOC100699850) mRNA	MRC1			INTRON
LG7	17933014	C	T	2.51979	1.93024	19664253	XM_003454964.1	PREDICTED: Oreochromis niloticus protein FAM78A-like (LOC100693106) mRNA	FAM78A			INTRON
LG7	19280122	T	C	2.77374	2.25637	19419705	XM_003444371.1	PREDICTED: Oreochromis niloticus bone morphogenetic protein 1-like (LOC100695027) mRNA	BMP-1			INTRON
LG7	19293882	C	T	2.34791	1.72402	19420116	XM_003444372.1	PREDICTED: Oreochromis niloticus zinc-binding protein A33-like (LOC100695296) mRNA	UY3_18236			INTRON
LG7	24506706	T	C	2.90306	2.43234							INTERGENIC
LG7	24506706	T	C	2.90306	2.43234	19639839	XM_003453883.1	PREDICTED: Oreochromis niloticus leucine-rich repeat-containing protein C17orf76-like (LOC100691028) mRNA	FAM211A			DOWNSTREAM: 4421 bases
LG7	26449253	C	T	2.71843	2.18314							INTERGENIC
LG7	31049519	C	G	2.11212	1.45996							INTERGENIC
LG7	37575137	T	A	2.78456	2.27083	19324570	XM_003440343.1	PREDICTED: Oreochromis niloticus synaptotagmin-7-like (LOC100690092) mRNA	SYT7			INTRON
LG7	41693707	C	T	4.75694	5.70653	19330150	XM_003440573.1	PREDICTED: Oreochromis niloticus calcium channel voltage-dependent alpha 2 /delta subunit 1 (CACNA2D1) mRNA	CACNA2D1			INTRON
LG7	41779169	G	A	3.27057	2.96928							INTERGENIC
LG7	41874822	G	A	2.22159	1.57986							INTERGENIC
LG7	43245212	A	C	3.4512	3.25328	19325476	XM_003440364.1	PREDICTED: Oreochromis niloticus ubiquitin-conjugating enzyme E2 H-like (LOC100695807) mRNA	UBE2			UPSTREAM: 708 bases
LG7	43245212	A	C	3.4512	3.25328							INTERGENIC
LG7	43245413	C	T	3.23718	2.91823	19325476	XM_003440364.1	PREDICTED: Oreochromis niloticus ubiquitin-conjugating enzyme E2 H-like (LOC100695807) mRNA				UPSTREAM: 909 bases
LG7	43245413	C	T	3.23718	2.91823							INTERGENIC
LG7	43245413	C	T	3.23718	2.91823	19328983	XM_003440531.1	PREDICTED: Oreochromis niloticus kelch domain-containing protein 10-like (LOC100693227) mRNA	KLHDC10			UPSTREAM: 4853 bases
LG7	43492814	G	A	2.29447	1.66227							INTERGENIC
LG7	43492814	G	A	2.29447	1.66227	19325321	XM_003440361.1	PREDICTED: Oreochromis niloticus F-box only protein 31-B-like (LOC100695007) mRNA	fbxo31-b			UPSTREAM: 954 bases
LG7	45238261	A	G	2.08997	1.43627	19327862	XM_003440497.1	PREDICTED: Oreochromis niloticus low-density lipoprotein receptor class A domain-containing protein 3-like (LOC100706990) mRNA	LDLRAD3			INTRON
LG7	45320170	G	A	2.32711	1.69985	19327862	XM_003440497.1	PREDICTED: Oreochromis niloticus low-density lipoprotein receptor class A domain-containing protein 3-like (LOC100706990) mRNA				DOWNSTREAM: 4584 bases
LG7	45320170	G	A	2.32711	1.69985							INTERGENIC
LG7	47191454	A	G	2.65626	2.1023	19482564	XM_003447067.1	PREDICTED: Oreochromis niloticus uncharacterized protein C19orf12 homolog (LOC100702362) mRNA				UPSTREAM: 1352 bases
LG7	47191454	A	G	2.65626	2.1023	19482657	XM_003447066.1	PREDICTED: Oreochromis niloticus cytochrome b-c1 complex subunit Rieske mitochondrial-like (LOC100702099) mRNA				DOWNSTREAM: 4608 bases
LG7	47191454	A	G	2.65626	2.1023	19484319	XM_003447129.1	PREDICTED: Oreochromis niloticus unconventional prefoldin RPB5 interactor-like (LOC100696626) mRNA	Uri1			UPSTREAM: 330 bases
LG7	47191454	A	G	2.65626	2.1023							INTERGENIC
LG7	47340651	C	T	2.07428	1.4196							INTERGENIC
LG7	48766828	G	A	3.29906	3.01319							INTERGENIC
LG8_24	1725717	C	A	2.76059	2.23884	19645291	XM_003454059.1	PREDICTED: Oreochromis niloticus methionine synthase-like (LOC100693817) mRNA				INTRON
LG8_24	8129280	C	T	2.21732	1.5751							INTERGENIC
LG8_24	8646804	G	A	2.30923	1.67922							INTERGENIC
LG8_24	9012100	C	T	3.1279	2.75433	19283042	XM_003438554.1	PREDICTED: Oreochromis niloticus Rho GTPase activating protein 17 (ARHGAP17) mRNA	ARHGAP17			INTRON
LG8_24	9012155	A	T	3.72117	3.70267	19283042	XM_003438554.1	PREDICTED: Oreochromis niloticus Rho GTPase activating protein 17 (ARHGAP17) mRNA				INTRON
LG8_24	10326448	A	G	2.16997	1.52275							INTERGENIC
LG8_24	13032028	G	C	-2.49009	1.89377							INTERGENIC
LG8_24	13032028	G	C	-2.49009	1.89377	19286047	XM_003438649.1	PREDICTED: Oreochromis niloticus integrin alpha-M-like (LOC100709660) mRNA	ITGAM			DOWNSTREAM: 274 bases
LG8_24	23541941	G	A	-2.27105	1.63556							INTERGENIC
LG8_24	23541941	G	A	-2.27105	1.63556	19537271	XM_003449424.1	PREDICTED: Oreochromis niloticus uncharacterized protein C10orf88 homolog (LOC100711393) mRNA				DOWNSTREAM: 2191 bases
LG8_24	23546069	C	T	3.23828	2.9199	19537271	XM_003449424.1	PREDICTED: Oreochromis niloticus uncharacterized protein C10orf88 homolog (LOC100711393) mRNA				INTRON
LG8_24	25008764	C	T	2.61413	2.04839	19521461	XM_003448707.1	PREDICTED: Oreochromis niloticus corticotropin-releasing factor receptor 1-like (LOC100696279) mRNA	CRHR1			INTRON
LG8_24	28222897	C	T	3.46022	3.26782							INTERGENIC
LG9	3956426	C	T	2.92019	2.45616							INTERGENIC
LG9	5812910	C	T	2.37662	1.75766	19400457	XM_003443529.1	PREDICTED: Oreochromis niloticus 3-hydroxypropionyl-coenzyme A dehydratase-like (LOC100695384) mRNA				INTRON
LG9	7978743	A	G	-2.04149	1.38508	19400131	XM_003443502.1	PREDICTED: Oreochromis niloticus phosphatidylinositol-5-phosphate 4-kinase type-2 alpha-like (LOC100711288) mRNA	PIP4K2A			INTRON
LG9	8499440	G	C	-2.1037	1.45095							INTERGENIC
LG9	8499440	G	C	-2.1037	1.45095	19401816	XM_003443581.1	PREDICTED: Oreochromis niloticus organic solute transporter subunit alpha-like (LOC100710133) mRNA	Slc51a			UPSTREAM: 1669 bases
LG9	8932095	A	G	-2.0285	1.37152							INTERGENIC
LG9	9249331	T	C	-2.14046	1.49056							INTERGENIC
LG9	9249331	T	C	-2.14046	1.49056	19399374	XM_003443476.1	PREDICTED: Oreochromis niloticus cysteine-rich secretory protein LCCL domain containing 1 (CRISPLD1) mRNA	CRISPLD1			DOWNSTREAM: 723 bases
LG9	9260832	T	C	-2.58398	2.01026	19399374	XM_003443476.1	PREDICTED: Oreochromis niloticus cysteine-rich secretory protein LCCL domain containing 1 (CRISPLD1) mRNA				INTRON
LG9	9295976	G	A	-2.55148	1.96953							INTERGENIC
LG9	9340001	G	A	-2.96797	2.52321	19399472	XM_003443473.1	PREDICTED: Oreochromis niloticus junctophilin-1-like (LOC100703521) mRNA	Jph1			INTRON
LG9	9384830	C	G	-2.72838	2.19623	19401834	XM_003443570.1	PREDICTED: Oreochromis niloticus double-stranded RNA-binding protein Staufen homolog 2-like (LOC100706911) mRNA	STAU2			INTRON
LG9	9409378	A	G	-2.75267	2.22832	19401834	XM_003443570.1	PREDICTED: Oreochromis niloticus double-stranded RNA-binding protein Staufen homolog 2-like (LOC100706911) mRNA				INTRON
LG9	15718108	A	G	-2.4302	1.82129	19299595	XM_003439268.1	PREDICTED: Oreochromis niloticus PX domain-containing protein C6orf145 homolog (LOC100696325) mRNA				INTRON
LG9	15795037	G	A	-2.4302	1.82129							INTERGENIC
LG9	16651156	A	G	-2.38833	1.77147							INTERGENIC
LG9	16651156	A	G	-2.38833	1.77147	19299386	XM_003439273.1	PREDICTED: Oreochromis niloticus hypothetical protein LOC100697658 (LOC100697658) mRNA				DOWNSTREAM: 4020 bases
LG9	19897250	C	T	3.01738	2.59352							INTERGENIC
UNK1	5718	T	C	-2.76391	2.24326							INTERGENIC
UNK1	60061	T	C	-2.73287	2.20214							INTERGENIC
UNK1	121312	C	T	-2.67	2.12004	19337716	XM_003440877.1	PREDICTED: Oreochromis niloticus fidgetin-like (LOC100698123) mRNA	Fign			INTRON
UNK1	166655	C	G	-2.3201	1.69174	19337716	XM_003440877.1	PREDICTED: Oreochromis niloticus fidgetin-like (LOC100698123) mRNA				INTRON
UNK1	184097	G	A	-2.33215	1.7057	19337716	XM_003440877.1	PREDICTED: Oreochromis niloticus fidgetin-like (LOC100698123) mRNA				INTRON
UNK1	223753	C	T	-2.81344	2.30967	19337268	XM_003440878.1	PREDICTED: Oreochromis niloticus sodium channel protein type 2 subunit alpha-like (LOC100698390) mRNA	SCN2a			INTRON
UNK1	341884	T	G	-2.03236	1.37554							INTERGENIC
UNK1	545957	G	A	-2.27367	1.63854							INTERGENIC
UNK1	6063696	A	G	-2.14751	1.49822	19338609	XM_003440945.1	PREDICTED: Oreochromis niloticus lysine-specific demethylase 6A-like (LOC100694035) mRNA	KDM6A			INTRON
UNK1	6092157	C	T	-2.14927	1.50014							INTERGENIC
UNK1	6092157	C	T	-2.14927	1.50014	19338609	XM_003440945.1	PREDICTED: Oreochromis niloticus lysine-specific demethylase 6A-like (LOC100694035) mRNA				DOWNSTREAM: 3739 bases
UNK1	6505232	G	A	-2.22901	1.58815	19336911	XM_003440864.1	PREDICTED: Oreochromis niloticus amyloid beta A4 protein-like (LOC100694218) mRNA	APP			INTRON
UNK1	6950665	G	A	-2.21256	1.5698	19338733	XM_003440954.1	PREDICTED: Oreochromis niloticus neuropilin-2-like (LOC100696429) mRNA	NRP2			INTRON
UNK1	6959629	G	A	-2.2156	1.57318	19338733	XM_003440954.1	PREDICTED: Oreochromis niloticus neuropilin-2-like (LOC100696429) mRNA				INTRON
UNK1	7110802	A	T	-2.05405	1.39825							INTERGENIC
UNK1	7404756	T	C	-2.21741	1.5752							INTERGENIC
UNK1	7508727	A	C	-2.02642	1.36935							INTERGENIC
UNK1	7547724	G	A	-2.27311	1.63791	19339317	XM_003440974.1	PREDICTED: Oreochromis niloticus probable phospholipid-transporting ATPase IH-like (LOC100702074) mRNA	ATP8B1			INTRON
UNK1	7624337	G	A	-2.47133	1.87092							INTERGENIC
UNK1	7628913	G	T	-2.02217	1.36493							INTERGENIC
