# Supplementary material for: Signatures of selection in tilapia revealed by whole genome resequencing
Source: Sci Rep. 2015 Sep 16;5:14168. doi: 10.1038/srep14168 (PMC4570987; doi:10.1038/srep14168)
Supplement: Supplementary Table S7 [file srep14168-s7.xls]

## Sheet: Sheet2
Signatures of selection in tilapia revealed by whole genome resequencing
Junhong Xia, Zhiyi Bai Zining Meng, Yong Zhang, Le Wang, Feng Liu, Wu Jing, Zi Yi Wan, Jiale Li, Haoran Lin & Gen Hua Yue
Supplementary Table S7 Top five pathways that were identified in pantherdb pathway database for each tilapia population
Population name	Pathway name
MZB-F2 population	Acetate utilization (P02722)
	Cadherin signaling pathway (P00012)
	Integrin signalling pathway (P00034)
	Parkinson disease (P00049)
	Wnt signaling pathway (P00057)
Nile-c population	Inflammation mediated by chemokine and cytokine signaling pathway (P00031)
	Wnt signaling pathway (P00057)
	Nicotinic acetylcholine receptor signaling pathway (P00044)
	Gonadotropin releasing hormone receptor pathway (P06664)
	Cytoskeletal regulation by Rho GTPase (P00016)
GIFT population	EGF receptor signaling pathway (P00018)
	FGF signaling pathway (P00021)
	Gonadotropin releasing hormone receptor pathway (P06664)
	Integrin signalling pathway (P00034)
	Wnt signaling pathway (P00057)
Red population	Alzheimer disease-presenilin pathway (P00004)
	Gonadotropin releasing hormone receptor pathway (P06664)
	Heterotrimeric G-protein signaling pathway-Gq alpha and Go alpha mediated pathway (P00027)
	Huntington disease (P00029)
	Integrin signalling pathway (P00034)
